# Supplementary material for: In-depth metaproteomics analysis of tongue coating for gastric cancer: a multicenter diagnostic research study
Source: Microbiome. 2024 Jan 8;12:6. doi: 10.1186/s40168-023-01730-8 (PMC10773145; doi:10.1186/s40168-023-01730-8)
Supplement: Supplementary file 11 — Additional file 10: Supplemental File 1. [file 40168_2023_1730_MOESM10_ESM.xlsx]

## Sheet: ZJC_cohort
Number	Cohort	Smple_ID	Batch_ID	Gender	Age	Smoking	Drinking	TNM_Stage	Sample_category	human_peptide_count	microbe_peptide_count	human_protein_count	microbe_protein_count	PulseDIA_part1_filename	PulseDIA_part2_filename
1	ZJC_cohort	A1_11	A1	Female	59	Yes	No		Non_cancer	4548	12328	1096	6459	A20220401lyumg_tongue_30min_pulseDIA_1_11A_part1.raw	A20220401lyumg_tongue_30min_pulseDIA_1_11A_part2.raw
2	ZJC_cohort	A1_12	A1	Male	54	No	No	-	Cancer	5534	16660	1139	8236	A20220401lyumg_tongue_30min_pulseDIA_1_12A_part1.raw	A20220401lyumg_tongue_30min_pulseDIA_1_12A_part2.raw
3	ZJC_cohort	A1_13	A1	Male	62	No	No	-	Cancer	4401	19283	1208	7144	A20220401lyumg_tongue_30min_pulseDIA_1_13A_part1.raw	A20220401lyumg_tongue_30min_pulseDIA_1_13A_part2.raw
4	ZJC_cohort	A1_14	A1	Male	78	No	Yes	I	Non_cancer	4565	19004	828	8140	A20220401lyumg_tongue_30min_pulseDIA_1_14A_part1.raw	A20220401lyumg_tongue_30min_pulseDIA_1_14A_part2.raw
5	ZJC_cohort	A1_1	A1	Male	66	Yes	Yes	IV	Non_cancer	4626	8017	1163	7508	A20220401lyumg_tongue_30min_pulseDIA_1_1A_part1.raw	A20220401lyumg_tongue_30min_pulseDIA_1_1A_part2.raw
6	ZJC_cohort	A1_2	A1	Male	61	No	No	-	Cancer	4843	13075	1163	7872	A20220401lyumg_tongue_30min_pulseDIA_1_2A_part1.raw	A20220401lyumg_tongue_30min_pulseDIA_1_2A_part2.raw
7	ZJC_cohort	A1_3	A1	female	62	No	No	-	Cancer	4932	16737	1081	6101	A20220401lyumg_tongue_30min_pulseDIA_1_3A_part1.raw	A20220401lyumg_tongue_30min_pulseDIA_1_3A_part2.raw
8	ZJC_cohort	A1_4	A1	Male	82	No	No	-	Cancer	5060	14107	1169	7874	A20220401lyumg_tongue_30min_pulseDIA_1_4A_part1.raw	A20220401lyumg_tongue_30min_pulseDIA_1_4A_part2.raw
9	ZJC_cohort	A1_5	A1	Male	77	Yes	Yes	-	Cancer	3367	16832	1068	6166	A20220401lyumg_tongue_30min_pulseDIA_1_5A_part1.raw	A20220401lyumg_tongue_30min_pulseDIA_1_5A_part2.raw
10	ZJC_cohort	A1_6	A1	Male	57	Yes	Yes	-	Cancer	4332	10914	1234	8069	A20220401lyumg_tongue_30min_pulseDIA_1_6A_part1.raw	A20220401lyumg_tongue_30min_pulseDIA_1_6A_part2.raw
11	ZJC_cohort	A1_7	A1	Male	70	No	No	III	Non_cancer	4879	14743	1045	9263	A20220401lyumg_tongue_30min_pulseDIA_1_7A_part1.raw	A20220401lyumg_tongue_30min_pulseDIA_1_7A_part2.raw
12	ZJC_cohort	A1_8	A1	Male	53	No	Yes	-	Cancer	5203	16568	1056	8843	A20220401lyumg_tongue_30min_pulseDIA_1_8A_part1.raw	A20220401lyumg_tongue_30min_pulseDIA_1_8A_part2.raw
13	ZJC_cohort	A1_9	A1	Male	51	Yes	Yes	I	Non_cancer	4586	12204	1243	8272	A20220401lyumg_tongue_30min_pulseDIA_1_9A_part1.raw	A20220401lyumg_tongue_30min_pulseDIA_1_9A_part2.raw
14	ZJC_cohort	A2_10	A2	female	61	No	No	-	Cancer	5601	16379	1102	9083	A20220401lyumg_tongue_30min_pulseDIA_2_10A_part1.raw	A20220401lyumg_tongue_30min_pulseDIA_2_10A_part2.raw
15	ZJC_cohort	A2_11	A2	Male	69	No	No	I	Non_cancer	4426	18867	1041	8290	A20220401lyumg_tongue_30min_pulseDIA_2_11A_part1.raw	A20220401lyumg_tongue_30min_pulseDIA_2_11A_part2.raw
16	ZJC_cohort	A2_12	A2	female	67	No	No	-	Cancer	4565	12120	1141	5323	A20220401lyumg_tongue_30min_pulseDIA_2_12A_part1.raw	A20220401lyumg_tongue_30min_pulseDIA_2_12A_part2.raw
17	ZJC_cohort	A2_13	A2	Male	52	Yes	Yes	-	Cancer	4583	17143	1246	6492	A20220401lyumg_tongue_30min_pulseDIA_2_13A_part1.raw	A20220401lyumg_tongue_30min_pulseDIA_2_13A_part2.raw
18	ZJC_cohort	A2_14	A2	Male	84	No	No	III	Non_cancer	5706	13386	1175	5596	A20220401lyumg_tongue_30min_pulseDIA_2_14A_part1.raw	A20220401lyumg_tongue_30min_pulseDIA_2_14A_part2.raw
19	ZJC_cohort	A2_15	A2	female	64	Yes	No	-	Cancer	5502	17075	964	7239	A20220401lyumg_tongue_30min_pulseDIA_2_15A_part1.raw	A20220401lyumg_tongue_30min_pulseDIA_2_15A_part2.raw
20	ZJC_cohort	A2_1	A2	Female	57	No	No	I	Non_cancer	5215	16494	842	8662	A20220401lyumg_tongue_30min_pulseDIA_2_1A_part1.raw	A20220401lyumg_tongue_30min_pulseDIA_2_1A_part2.raw
21	ZJC_cohort	A2_2	A2	Male	68	No	No	III	Non_cancer	5828	11938	1161	8737	A20220401lyumg_tongue_30min_pulseDIA_2_2A_part1.raw	A20220401lyumg_tongue_30min_pulseDIA_2_2A_part2.raw
22	ZJC_cohort	A2_3	A2	Male	46	No	No	-	Cancer	5562	389	1194	8781	A20220401lyumg_tongue_30min_pulseDIA_2_3A_part1.raw	A20220401lyumg_tongue_30min_pulseDIA_2_3A_part2.raw
23	ZJC_cohort	A2_4	A2	female	67	No	No	-	Cancer	5720	18308	1121	9237	A20220401lyumg_tongue_30min_pulseDIA_2_4A_part1.raw	A20220401lyumg_tongue_30min_pulseDIA_2_4A_part2.raw
24	ZJC_cohort	A2_5	A2	Male	57	Yes	Yes	I	Non_cancer	4888	18437	1073	8718	A20220401lyumg_tongue_30min_pulseDIA_2_5A_part1.raw	A20220401lyumg_tongue_30min_pulseDIA_2_5A_part2.raw
25	ZJC_cohort	A2_6	A2	Male	75	No	No	-	Cancer	4666	20134	1122	7489	A20220401lyumg_tongue_30min_pulseDIA_2_6A_part1.raw	A20220401lyumg_tongue_30min_pulseDIA_2_6A_part2.raw
26	ZJC_cohort	A2_7	A2	Male	61	Yes	No	IV	Non_cancer	5566	13370	1067	9269	A20220401lyumg_tongue_30min_pulseDIA_2_7A_part1.raw	A20220401lyumg_tongue_30min_pulseDIA_2_7A_part2.raw
27	ZJC_cohort	A2_8	A2	Male	56	No	Yes	II	Non_cancer	5091	19370	1016	6211	A20220401lyumg_tongue_30min_pulseDIA_2_8A_part1.raw	A20220401lyumg_tongue_30min_pulseDIA_2_8A_part2.raw
28	ZJC_cohort	A2_9	A2	Male	66	Yes	Yes	II	Non_cancer	5564	10995	1256	4845	A20220401lyumg_tongue_30min_pulseDIA_2_9A_part1.raw	A20220401lyumg_tongue_30min_pulseDIA_2_9A_part2.raw
29	ZJC_cohort	A3_10	A3	Male	46	Yes	Yes	I	Non_cancer	4554	17841	1111	9077	A20220407lyumg_tongue_30min_pulseDIA_3_10A_part1.raw	A20220407lyumg_tongue_30min_pulseDIA_3_10A_part2.raw
30	ZJC_cohort	A3_11	A3	Male	64	No	Yes	III	Non_cancer	5688	3692	1098	9515	A20220407lyumg_tongue_30min_pulseDIA_3_11A_part1.raw	A20220407lyumg_tongue_30min_pulseDIA_3_11A_part2.raw
31	ZJC_cohort	A3_12	A3	Male	58	No	No	I	Non_cancer	5687	11911	1112	8533	A20220407lyumg_tongue_30min_pulseDIA_3_12A_part1.raw	A20220407lyumg_tongue_30min_pulseDIA_3_12A_part2.raw
32	ZJC_cohort	A3_13	A3	Male	54	No	Yes	III	Non_cancer	4545	19141	1239	7295	A20220407lyumg_tongue_30min_pulseDIA_3_13A_part1.raw	A20220407lyumg_tongue_30min_pulseDIA_3_13A_part2.raw
33	ZJC_cohort	A3_14	A3	Female	65	No	No	III	Non_cancer	5236	19042	1218	6577	A20220407lyumg_tongue_30min_pulseDIA_3_14A_part1.raw	A20220407lyumg_tongue_30min_pulseDIA_3_14A_part2.raw
34	ZJC_cohort	A3_15	A3	Male	62	No	No	II	Non_cancer	4575	20361	1162	7830	A20220407lyumg_tongue_30min_pulseDIA_3_15A_part1.raw	A20220407lyumg_tongue_30min_pulseDIA_3_15A_part2.raw
35	ZJC_cohort	A3_1	A3	Male	46	Yes	No	III	Non_cancer	4156	9059	1180	8519	A20220422lyumg_tongue_30min_pulseDIA_3_1A_part1.raw	A20220422lyumg_tongue_30min_pulseDIA_3_1A_part2.raw
36	ZJC_cohort	A3_2	A3	Female	54	No	No	II	Non_cancer	5122	15722	1102	5338	A20220422lyumg_tongue_30min_pulseDIA_3_2A_part1.raw	A20220422lyumg_tongue_30min_pulseDIA_3_2A_part2.raw
37	ZJC_cohort	A3_3	A3	Male	65	Yes	Yes	-	Cancer	4729	15906	1256	5687	A20220422lyumg_tongue_30min_pulseDIA_3_3A_part1.raw	A20220422lyumg_tongue_30min_pulseDIA_3_3A_part2.raw
38	ZJC_cohort	A3_4	A3	female	67	Yes	Yes	-	Cancer	5555	8491	1193	7930	A20220422lyumg_tongue_30min_pulseDIA_3_4A_part1.raw	A20220422lyumg_tongue_30min_pulseDIA_3_4A_part2.raw
39	ZJC_cohort	A3_5	A3	Male	53	No	Yes	-	Cancer	4968	17085	1162	6907	A20220407lyumg_tongue_30min_pulseDIA_3_5A_part1.raw	A20220407lyumg_tongue_30min_pulseDIA_3_5A_part2.raw
40	ZJC_cohort	A3_6	A3	Female	57	No	No	IV	Non_cancer	4468	17489	1205	5558	A20220407lyumg_tongue_30min_pulseDIA_3_6A_part1.raw	A20220407lyumg_tongue_30min_pulseDIA_3_6A_part2.raw
41	ZJC_cohort	A3_7	A3	Male	63	Yes	Yes	-	Cancer	4560	17931	1239	5395	A20220407lyumg_tongue_30min_pulseDIA_3_7A_part1.raw	A20220407lyumg_tongue_30min_pulseDIA_3_7A_part2.raw
42	ZJC_cohort	A3_8	A3	Male	59	Yes	Yes	-	Cancer	4592	16144	938	8576	A20220407lyumg_tongue_30min_pulseDIA_3_8A_part1.raw	A20220407lyumg_tongue_30min_pulseDIA_3_8A_part2.raw
43	ZJC_cohort	A3_9	A3	Male	67	No	No	-	Cancer	3847	17318	1014	7917	A20220407lyumg_tongue_30min_pulseDIA_3_9A_part1.raw	A20220407lyumg_tongue_30min_pulseDIA_3_9A_part2.raw
44	ZJC_cohort	A4_10	A4	Male	66	Yes	No	II	Non_cancer	4265	20870	939	7782	A20220409lyumg_tongue_30min_pulseDIA_4_10A_part1.raw	A20220409lyumg_tongue_30min_pulseDIA_4_10A_part2.raw
45	ZJC_cohort	A4_12	A4	Male	57	Yes	Yes	I	Non_cancer	4670	14609	1052	8217	A20220409lyumg_tongue_30min_pulseDIA_4_12A_part1.raw	A20220409lyumg_tongue_30min_pulseDIA_4_12A_part2.raw
46	ZJC_cohort	A4_13	A4	female	62	No	No	-	Cancer	5662	12006	1139	8791	A20220409lyumg_tongue_30min_pulseDIA_4_13A_part1.raw	A20220409lyumg_tongue_30min_pulseDIA_4_13A_part2.raw
47	ZJC_cohort	A4_14	A4	female	67	No	No	-	Cancer	4639	16013	1158	5815	A20220409lyumg_tongue_30min_pulseDIA_4_14A_part1.raw	A20220409lyumg_tongue_30min_pulseDIA_4_14A_part2.raw
48	ZJC_cohort	A4_15	A4	Male	62	Yes	Yes	-	Cancer	5416	17134	1243	5267	A20220409lyumg_tongue_30min_pulseDIA_4_15A_part1.raw	A20220409lyumg_tongue_30min_pulseDIA_4_15A_part2.raw
49	ZJC_cohort	A4_1	A4	Male	74	Yes	Yes	II	Non_cancer	4875	17697	1242	5965	A20220409lyumg_tongue_30min_pulseDIA_4_1A_part1.raw	A20220409lyumg_tongue_30min_pulseDIA_4_1A_part2.raw
50	ZJC_cohort	A4_2	A4	Male	69	Yes	Yes	IV	Non_cancer	3196	17295	1194	5765	A20220409lyumg_tongue_30min_pulseDIA_4_2A_part1.raw	A20220409lyumg_tongue_30min_pulseDIA_4_2A_part2.raw
51	ZJC_cohort	A4_3	A4	female	68	No	No	-	Cancer	5105	8788	1086	8221	A20220409lyumg_tongue_30min_pulseDIA_4_3A_part1.raw	A20220409lyumg_tongue_30min_pulseDIA_4_3A_part2.raw
52	ZJC_cohort	A4_5	A4	Male	68	Yes	No	III	Non_cancer	4325	20124	1215	3248	A20220409lyumg_tongue_30min_pulseDIA_4_5A_part1.raw	A20220409lyumg_tongue_30min_pulseDIA_4_5A_part2.raw
53	ZJC_cohort	A4_6	A4	Female	61	No	No	III	Non_cancer	5479	17089	1261	5792	A20220409lyumg_tongue_30min_pulseDIA_4_6A_part1.raw	A20220409lyumg_tongue_30min_pulseDIA_4_6A_part2.raw
54	ZJC_cohort	A4_7	A4	Male	63	No	No	I	Non_cancer	4613	13765	1190	7666	A20220409lyumg_tongue_30min_pulseDIA_4_7A_part1.raw	A20220409lyumg_tongue_30min_pulseDIA_4_7A_part2.raw
55	ZJC_cohort	A4_8	A4	female	72	No	No	-	Cancer	4982	14287	985	8597	A20220409lyumg_tongue_30min_pulseDIA_4_8A_part1.raw	A20220409lyumg_tongue_30min_pulseDIA_4_8A_part2.raw
56	ZJC_cohort	A4_9	A4	Male	76	No	No	-	Cancer	5578	15367	947	6888	A20220409lyumg_tongue_30min_pulseDIA_4_9A_part1.raw	A20220409lyumg_tongue_30min_pulseDIA_4_9A_part2.raw
57	ZJC_cohort	A5_10	A5	Female	57	No	No	II	Non_cancer	4417	18301	1110	9154	A20220410lyumg_tongue_30min_pulseDIA_5_10A_part1.raw	A20220410lyumg_tongue_30min_pulseDIA_5_10A_part2.raw
58	ZJC_cohort	A5_11	A5	Male	75	No	No	-	Cancer	5346	19424	1193	7382	A20220410lyumg_tongue_30min_pulseDIA_5_11A_part1.raw	A20220410lyumg_tongue_30min_pulseDIA_5_11A_part2.raw
59	ZJC_cohort	A5_12	A5	Male	51	Yes	Yes	-	Cancer	5407	12513	1176	8050	A20220410lyumg_tongue_30min_pulseDIA_5_12A_part1.raw	A20220410lyumg_tongue_30min_pulseDIA_5_12A_part2.raw
60	ZJC_cohort	A5_13	A5	Male	67	No	No	IV	Non_cancer	5268	19207	1042	8189	A20220410lyumg_tongue_30min_pulseDIA_5_13A_part1.raw	A20220410lyumg_tongue_30min_pulseDIA_5_13A_part2.raw
61	ZJC_cohort	A5_14	A5	Female	66	No	No	I	Non_cancer	4697	20501	1127	8311	A20220410lyumg_tongue_30min_pulseDIA_5_14A_part1.raw	A20220410lyumg_tongue_30min_pulseDIA_5_14A_part2.raw
62	ZJC_cohort	A5_15	A5	Female	62	No	No	II	Non_cancer	5166	16036	1150	8206	A20220410lyumg_tongue_30min_pulseDIA_5_15A_part1.raw	A20220410lyumg_tongue_30min_pulseDIA_5_15A_part2.raw
63	ZJC_cohort	A5_2	A5	Male	72	Yes	Yes	I	Non_cancer	5036	9042	1019	9028	A20220410lyumg_tongue_30min_pulseDIA_5_2A_part1.raw	A20220410lyumg_tongue_30min_pulseDIA_5_2A_part2.raw
64	ZJC_cohort	A5_3	A5	Male	66	No	No	IV	Non_cancer	4298	19963	1081	5486	A20220410lyumg_tongue_30min_pulseDIA_5_3A_part1.raw	A20220410lyumg_tongue_30min_pulseDIA_5_3A_part2.raw
65	ZJC_cohort	A5_4	A5	Male	74	No	No	IV	Non_cancer	4816	16754	1110	8814	A20220410lyumg_tongue_30min_pulseDIA_5_4A_part1.raw	A20220410lyumg_tongue_30min_pulseDIA_5_4A_part2.raw
66	ZJC_cohort	A5_5	A5	Male	73	No	No	I	Non_cancer	4779	19160	1144	6356	A20220410lyumg_tongue_30min_pulseDIA_5_5A_part1.raw	A20220410lyumg_tongue_30min_pulseDIA_5_5A_part2.raw
67	ZJC_cohort	A5_6	A5	Male	52	No	No	-	Cancer	4866	16933	1026	9309	A20220410lyumg_tongue_30min_pulseDIA_5_6A_part1.raw	A20220410lyumg_tongue_30min_pulseDIA_5_6A_part2.raw
68	ZJC_cohort	A5_7	A5	Male	55	Yes	Yes	-	Cancer	4399	17123	1209	8543	A20220410lyumg_tongue_30min_pulseDIA_5_7A_part1.raw	A20220410lyumg_tongue_30min_pulseDIA_5_7A_part2.raw
69	ZJC_cohort	A5_8	A5	Male	77	Yes	Yes	-	Cancer	5023	12031	899	8730	A20220410lyumg_tongue_30min_pulseDIA_5_8A_part1.raw	A20220410lyumg_tongue_30min_pulseDIA_5_8A_part2.raw
70	ZJC_cohort	A5_9	A5	Male	65	Yes	Yes	-	Cancer	4345	15592	1171	7418	A20220410lyumg_tongue_30min_pulseDIA_5_9A_part1.raw	A20220410lyumg_tongue_30min_pulseDIA_5_9A_part2.raw
71	ZJC_cohort	A6_10	A6	Male	52	No	No	-	Cancer	5429	18265	1063	9901	A20220411lyumg_tongue_30min_pulseDIA_6_10A_part1.raw	A20220411lyumg_tongue_30min_pulseDIA_6_10A_part2.raw
72	ZJC_cohort	A6_11	A6	Female	57	Yes	Yes	III	Non_cancer	4972	17754	1087	9241	A20220411lyumg_tongue_30min_pulseDIA_6_11A_part1.raw	A20220411lyumg_tongue_30min_pulseDIA_6_11A_part2.raw
73	ZJC_cohort	A6_12	A6	Male	64	Yes	Yes	III	Non_cancer	5260	16545	1206	5872	A20220411lyumg_tongue_30min_pulseDIA_6_12A_part1.raw	A20220411lyumg_tongue_30min_pulseDIA_6_12A_part2.raw
74	ZJC_cohort	A6_13	A6	Female	59	No	No	I	Non_cancer	2087	3732	1261	6278	A20220411lyumg_tongue_30min_pulseDIA_6_13A_part1.raw	A20220411lyumg_tongue_30min_pulseDIA_6_13A_part2.raw
75	ZJC_cohort	A6_14	A6	Male	63	No	No	-	Cancer	3443	18126	1028	8840	A20220411lyumg_tongue_30min_pulseDIA_6_14A_part1.raw	A20220411lyumg_tongue_30min_pulseDIA_6_14A_part2.raw
76	ZJC_cohort	A6_15	A6	female	64	No	No	-	Cancer	4142	18827	1025	7763	A20220411lyumg_tongue_30min_pulseDIA_6_15A_part1.raw	A20220411lyumg_tongue_30min_pulseDIA_6_15A_part2.raw
77	ZJC_cohort	A6_1	A6	Male	72	No	Yes	-	Cancer	5182	15477	1217	7791	A20220411lyumg_tongue_30min_pulseDIA_6_1A_part1.raw	A20220411lyumg_tongue_30min_pulseDIA_6_1A_part2.raw
78	ZJC_cohort	A6_2	A6	Male	84	No	No	IV	Non_cancer	5336	14354	1203	4409	A20220411lyumg_tongue_30min_pulseDIA_6_2A_part1.raw	A20220411lyumg_tongue_30min_pulseDIA_6_2A_part2.raw
79	ZJC_cohort	A6_3	A6	Male	55	Yes	No	I	Non_cancer	4863	16284	1207	7316	A20220411lyumg_tongue_30min_pulseDIA_6_3A_part1.raw	A20220411lyumg_tongue_30min_pulseDIA_6_3A_part2.raw
80	ZJC_cohort	A6_4	A6	Male	61	Yes	Yes	-	Cancer	5358	8946	1235	6909	A20220411lyumg_tongue_30min_pulseDIA_6_4A_part1.raw	A20220411lyumg_tongue_30min_pulseDIA_6_4A_part2.raw
81	ZJC_cohort	A6_5	A6	Male	63	No	No	III	Non_cancer	4591	19669	1126	8826	A20220411lyumg_tongue_30min_pulseDIA_6_5A_part1.raw	A20220411lyumg_tongue_30min_pulseDIA_6_5A_part2.raw
82	ZJC_cohort	A6_6	A6	Male	68	No	No	IV	Non_cancer	4306	17088	1183	6350	A20220411lyumg_tongue_30min_pulseDIA_6_6A_part1.raw	A20220411lyumg_tongue_30min_pulseDIA_6_6A_part2.raw
83	ZJC_cohort	A6_8	A6	female	53	Yes	No	-	Cancer	5860	13125	1054	9042	A20220411lyumg_tongue_30min_pulseDIA_6_8A_part1.raw	A20220411lyumg_tongue_30min_pulseDIA_6_8A_part2.raw
84	ZJC_cohort	A6_9	A6	Male	77	No	No	-	Cancer	5450	15396	826	9438	A20220411lyumg_tongue_30min_pulseDIA_6_9A_part1.raw	A20220411lyumg_tongue_30min_pulseDIA_6_9A_part2.raw
85	ZJC_cohort	A7_10	A7	Male	69	No	Yes	II	Non_cancer	5381	13013	1039	8971	A20220410lyumg_tongue_30min_pulseDIA_7_10A_part1.raw	A20220410lyumg_tongue_30min_pulseDIA_7_10A_part2.raw
86	ZJC_cohort	A7_11	A7	Male	65	No	No	-	Cancer	4983	11900	972	8227	A20220410lyumg_tongue_30min_pulseDIA_7_11A_part1.raw	A20220410lyumg_tongue_30min_pulseDIA_7_11A_part2.raw
87	ZJC_cohort	A7_12	A7	female	67	No	No	-	Cancer	4816	16565	1247	9068	A20220410lyumg_tongue_30min_pulseDIA_7_12A_part1.raw	A20220410lyumg_tongue_30min_pulseDIA_7_12A_part2.raw
88	ZJC_cohort	A7_13	A7	Male	65	No	No	I	Non_cancer	5383	14539	1249	8762	A20220410lyumg_tongue_30min_pulseDIA_7_13A_part1.raw	A20220410lyumg_tongue_30min_pulseDIA_7_13A_part2.raw
89	ZJC_cohort	A7_14	A7	Female	66	No	No	I	Non_cancer	4841	14719	1050	8028	A20220410lyumg_tongue_30min_pulseDIA_7_14A_part1.raw	A20220410lyumg_tongue_30min_pulseDIA_7_14A_part2.raw
90	ZJC_cohort	A7_15	A7	Male	74	No	No	-	Cancer	4849	16262	896	9414	A20220410lyumg_tongue_30min_pulseDIA_7_15A_part1.raw	A20220410lyumg_tongue_30min_pulseDIA_7_15A_part2.raw
91	ZJC_cohort	A7_1	A7	Female	74	No	No	II	Non_cancer	5154	9543	1082	7135	A20220410lyumg_tongue_30min_pulseDIA_7_1A_part1.raw	A20220410lyumg_tongue_30min_pulseDIA_7_1A_part2.raw
92	ZJC_cohort	A7_2	A7	Male	64	No	Yes	-	Cancer	4915	19018	1003	8070	A20220410lyumg_tongue_30min_pulseDIA_7_2A_part1.raw	A20220410lyumg_tongue_30min_pulseDIA_7_2A_part2.raw
93	ZJC_cohort	A7_3	A7	female	67	No	No	-	Cancer	5149	17345	1310	6986	A20220410lyumg_tongue_30min_pulseDIA_7_3A_part1.raw	A20220410lyumg_tongue_30min_pulseDIA_7_3A_part2.raw
94	ZJC_cohort	A7_4	A7	Male	70	No	Yes	III	Non_cancer	4473	15972	1115	8059	A20220410lyumg_tongue_30min_pulseDIA_7_4A_part1.raw	A20220410lyumg_tongue_30min_pulseDIA_7_4A_part2.raw
95	ZJC_cohort	A7_5	A7	Male	66	Yes	No	II	Non_cancer	1669	1990	1209	5602	A20220410lyumg_tongue_30min_pulseDIA_7_5A_part1.raw	A20220410lyumg_tongue_30min_pulseDIA_7_5A_part2.raw
96	ZJC_cohort	A7_6	A7	Male	48	No	No	-	Cancer	4957	15169	1194	5470	A20220410lyumg_tongue_30min_pulseDIA_7_6A_part1.raw	A20220410lyumg_tongue_30min_pulseDIA_7_6A_part2.raw
97	ZJC_cohort	A7_7	A7	Female	75	No	No	I	Non_cancer	4986	17373	1157	6977	A20220410lyumg_tongue_30min_pulseDIA_7_7A_part1.raw	A20220410lyumg_tongue_30min_pulseDIA_7_7A_part2.raw
98	ZJC_cohort	A7_8	A7	female	67	No	No	-	Cancer	5112	17256	1150	8410	A20220410lyumg_tongue_30min_pulseDIA_7_8A_part1.raw	A20220410lyumg_tongue_30min_pulseDIA_7_8A_part2.raw
99	ZJC_cohort	A7_9	A7	Female	61	No	No	III	Non_cancer	4328	9958	1047	7510	A20220410lyumg_tongue_30min_pulseDIA_7_9A_part1.raw	A20220410lyumg_tongue_30min_pulseDIA_7_9A_part2.raw
100	ZJC_cohort	A8_11	A8	Male	64	Yes	Yes	-	Cancer	5447	14835	1057	7882	A20220416lyumg_tongue_30min_pulseDIA_8_11A_part1.raw	A20220416lyumg_tongue_30min_pulseDIA_8_11A_part2.raw
101	ZJC_cohort	A8_12	A8	Female	72	No	No	III	Non_cancer	4739	16704	1078	6705	A20220416lyumg_tongue_30min_pulseDIA_8_12A_part1.raw	A20220416lyumg_tongue_30min_pulseDIA_8_12A_part2.raw
102	ZJC_cohort	A8_13	A8	Male	52	No	No	-	Cancer	3465	17433	1298	4093	A20220416lyumg_tongue_30min_pulseDIA_8_13A_part1.raw	A20220416lyumg_tongue_30min_pulseDIA_8_13A_part2.raw
103	ZJC_cohort	A8_14	A8	female	53	Yes	No	-	Cancer	4568	13476	1139	8882	A20220416lyumg_tongue_30min_pulseDIA_8_14A_part1.raw	A20220416lyumg_tongue_30min_pulseDIA_8_14A_part2.raw
104	ZJC_cohort	A8_15	A8	Female	49	No	No	III	Non_cancer	5936	9318	1170	5090	A20220416lyumg_tongue_30min_pulseDIA_8_15A_part1.raw	A20220416lyumg_tongue_30min_pulseDIA_8_15A_part2.raw
105	ZJC_cohort	A8_1	A8	female	64	No	No	-	Cancer	4807	16442	1195	8126	A20220416lyumg_tongue_30min_pulseDIA_8_1A_part1.raw	A20220416lyumg_tongue_30min_pulseDIA_8_1A_part2.raw
106	ZJC_cohort	A8_2	A8	Male	52	Yes	Yes	-	Cancer	4900	16579	1033	7072	A20220416lyumg_tongue_30min_pulseDIA_8_2A_part1.raw	A20220416lyumg_tongue_30min_pulseDIA_8_2A_part2.raw
107	ZJC_cohort	A8_3	A8	Male	60	No	Yes	IV	Non_cancer	5503	9473	1109	7026	A20220416lyumg_tongue_30min_pulseDIA_8_3A_part1.raw	A20220416lyumg_tongue_30min_pulseDIA_8_3A_part2.raw
108	ZJC_cohort	A8_4	A8	Female	69	No	No	III	Non_cancer	4437	17306	1255	7047	A20220416lyumg_tongue_30min_pulseDIA_8_4A_part1.raw	A20220416lyumg_tongue_30min_pulseDIA_8_4A_part2.raw
109	ZJC_cohort	A8_5	A8	Male	77	Yes	Yes	I	Non_cancer	4687	887	998	5009	A20220416lyumg_tongue_30min_pulseDIA_8_5A_part1.raw	A20220416lyumg_tongue_30min_pulseDIA_8_5A_part2.raw
110	ZJC_cohort	A8_6	A8	Male	75	No	No	I	Non_cancer	3731	18192	1262	3361	A20220416lyumg_tongue_30min_pulseDIA_8_6A_part1.raw	A20220416lyumg_tongue_30min_pulseDIA_8_6A_part2.raw
111	ZJC_cohort	A8_7	A8	Male	67	No	Yes	IV	Non_cancer	4662	16987	1132	7476	A20220416lyumg_tongue_30min_pulseDIA_8_7A_part1.raw	A20220416lyumg_tongue_30min_pulseDIA_8_7A_part2.raw
112	ZJC_cohort	A8_8	A8	Male	65	No	No	II	Non_cancer	4876	17983	1141	8893	A20220416lyumg_tongue_30min_pulseDIA_8_8A_part1.raw	A20220416lyumg_tongue_30min_pulseDIA_8_8A_part2.raw
113	ZJC_cohort	A8_9	A8	Male	56	No	No	-	Cancer	4340	18399	1025	9525	A20220416lyumg_tongue_30min_pulseDIA_8_9A_part1.raw	A20220416lyumg_tongue_30min_pulseDIA_8_9A_part2.raw
114	ZJC_cohort	A9_10	A9	Male	62	No	No	-	Cancer	4635	19085	1001	4712	A20220418lyumg_tongue_30min_pulseDIA_9_10A_part1.raw	A20220418lyumg_tongue_30min_pulseDIA_9_10A_part2.raw
115	ZJC_cohort	A9_11	A9	Male	66	Yes	Yes	-	Cancer	4573	17454	1160	7584	A20220418lyumg_tongue_30min_pulseDIA_9_11A_part1.raw	A20220418lyumg_tongue_30min_pulseDIA_9_11A_part2.raw
116	ZJC_cohort	A9_12	A9	Male	74	Yes	Yes	II	Non_cancer	5069	10373	1125	7709	A20220418lyumg_tongue_30min_pulseDIA_9_12A_part1.raw	A20220418lyumg_tongue_30min_pulseDIA_9_12A_part2.raw
117	ZJC_cohort	A9_13	A9	Female	72	No	Yes	I	Non_cancer	5616	12815	1246	4544	A20220418lyumg_tongue_30min_pulseDIA_9_13A_part1.raw	A20220418lyumg_tongue_30min_pulseDIA_9_13A_part2.raw
118	ZJC_cohort	A9_15	A9	Male	76	No	Yes	II	Non_cancer	4173	15047	1267	6880	A20220418lyumg_tongue_30min_pulseDIA_9_15A_part1.raw	A20220418lyumg_tongue_30min_pulseDIA_9_15A_part2.raw
119	ZJC_cohort	A9_1	A9	Male	58	Yes	Yes	I	Non_cancer	5007	14098	1048	9660	A20220418lyumg_tongue_30min_pulseDIA_9_1A_part1.raw	A20220418lyumg_tongue_30min_pulseDIA_9_1A_part2.raw
120	ZJC_cohort	A9_4	A9	Male	70	No	No	III	Non_cancer	4576	18676	1209	6909	A20220418lyumg_tongue_30min_pulseDIA_9_4A_part1.raw	A20220418lyumg_tongue_30min_pulseDIA_9_4A_part2.raw
121	ZJC_cohort	A9_5	A9	Male	70	No	No	III	Non_cancer	3561	15311	1088	7717	A20220418lyumg_tongue_30min_pulseDIA_9_5A_part1.raw	A20220418lyumg_tongue_30min_pulseDIA_9_5A_part2.raw
122	ZJC_cohort	A9_6	A9	Male	64	No	No	-	Cancer	4489	13229	1154	7129	A20220418lyumg_tongue_30min_pulseDIA_9_6A_part1.raw	A20220418lyumg_tongue_30min_pulseDIA_9_6A_part2.raw
123	ZJC_cohort	A9_7	A9	Male	66	Yes	Yes	-	Cancer	4992	7508	1176	7274	A20220418lyumg_tongue_30min_pulseDIA_9_7A_part1.raw	A20220418lyumg_tongue_30min_pulseDIA_9_7A_part2.raw
124	ZJC_cohort	A9_8	A9	Male	65	No	No	-	Cancer	4501	17350	1169	5313	A20220418lyumg_tongue_30min_pulseDIA_9_8A_part1.raw	A20220418lyumg_tongue_30min_pulseDIA_9_8A_part2.raw
125	ZJC_cohort	A9_9	A9	Male	52	Yes	Yes	III	Non_cancer	4973	12181	1214	8417	A20220418lyumg_tongue_30min_pulseDIA_9_9A_part1.raw	A20220418lyumg_tongue_30min_pulseDIA_9_9A_part2.raw
126	ZJC_cohort	A10_11	A10	Female	56	No	No	III	Non_cancer	4835	17299	1284	5952	A20220416lyumg_tongue_30min_pulseDIA_10_11A_part1.raw	A20220416lyumg_tongue_30min_pulseDIA_10_11A_part2.raw
127	ZJC_cohort	A10_12	A10	Male	76	Yes	No	III	Non_cancer	5473	14537	1256	333	A20220416lyumg_tongue_30min_pulseDIA_10_12A_part1.raw	A20220416lyumg_tongue_30min_pulseDIA_10_12A_part2.raw
128	ZJC_cohort	A10_13	A10	Male	67	Yes	Yes	-	Cancer	5493	17379	1263	8719	A20220416lyumg_tongue_30min_pulseDIA_10_13A_part1.raw	A20220416lyumg_tongue_30min_pulseDIA_10_13A_part2.raw
129	ZJC_cohort	A10_14	A10	Male	69	No	No	-	Cancer	5278	11171	1092	8651	A20220416lyumg_tongue_30min_pulseDIA_10_14A_part1.raw	A20220416lyumg_tongue_30min_pulseDIA_10_14A_part2.raw
130	ZJC_cohort	A10_15	A10	Female	74	No	No	IV	Non_cancer	5559	11283	1070	9633	A20220416lyumg_tongue_30min_pulseDIA_10_15A_part1.raw	A20220416lyumg_tongue_30min_pulseDIA_10_15A_part2.raw
131	ZJC_cohort	A10_1	A10	Male	62	Yes	No	II	Non_cancer	5230	19041	1229	6569	A20220416lyumg_tongue_30min_pulseDIA_10_1A_part1.raw	A20220416lyumg_tongue_30min_pulseDIA_10_1A_part2.raw
132	ZJC_cohort	A10_2	A10	Male	66	Yes	Yes	-	Cancer	4247	19606	1163	9066	A20220416lyumg_tongue_30min_pulseDIA_10_2A_part1.raw	A20220416lyumg_tongue_30min_pulseDIA_10_2A_part2.raw
133	ZJC_cohort	A10_3	A10	Male	68	Yes	Yes	III	Non_cancer	4959	16576	1244	5595	A20220416lyumg_tongue_30min_pulseDIA_10_3A_part1.raw	A20220416lyumg_tongue_30min_pulseDIA_10_3A_part2.raw
134	ZJC_cohort	A10_4	A10	Male	66	No	No	-	Cancer	4117	20574	1253	7822	A20220416lyumg_tongue_30min_pulseDIA_10_4A_part1.raw	A20220416lyumg_tongue_30min_pulseDIA_10_4A_part2.raw
135	ZJC_cohort	A10_5	A10	female	67	No	No	-	Cancer	5066	13760	1032	8916	A20220416lyumg_tongue_30min_pulseDIA_10_5A_part1.raw	A20220416lyumg_tongue_30min_pulseDIA_10_5A_part2.raw
136	ZJC_cohort	A10_6	A10	Male	66	Yes	Yes	-	Cancer	4824	18745	1082	6242	A20220416lyumg_tongue_30min_pulseDIA_10_6A_part1.raw	A20220416lyumg_tongue_30min_pulseDIA_10_6A_part2.raw
137	ZJC_cohort	A10_7	A10	Male	75	No	No	-	Cancer	4954	16730	1105	8337	A20220416lyumg_tongue_30min_pulseDIA_10_7A_part1.raw	A20220416lyumg_tongue_30min_pulseDIA_10_7A_part2.raw
138	ZJC_cohort	A10_8	A10	female	68	No	No	-	Cancer	4215	11798	1272	6474	A20220416lyumg_tongue_30min_pulseDIA_10_8A_part1.raw	A20220416lyumg_tongue_30min_pulseDIA_10_8A_part2.raw
139	ZJC_cohort	A11_10	A11	Female	71	No	No	II	Non_cancer	4884	18852	1142	8304	A20220418lyumg_tongue_30min_pulseDIA_11_10A_part1.raw	A20220418lyumg_tongue_30min_pulseDIA_11_10A_part2.raw
140	ZJC_cohort	A11_11	A11	Male	51	Yes	Yes	III	Non_cancer	5602	12996	1033	8440	A20220422lyumg_tongue_30min_pulseDIA_11_11A_part1.raw	A20220422lyumg_tongue_30min_pulseDIA_11_11A_part2.raw
141	ZJC_cohort	A11_12	A11	Male	60	No	No	-	Cancer	4698	20028	1078	8516	A20220418lyumg_tongue_30min_pulseDIA_11_12A_part1.raw	A20220418lyumg_tongue_30min_pulseDIA_11_12A_part2.raw
142	ZJC_cohort	A11_13	A11	Female	48	No	No	III	Non_cancer	4910	17764	1092	7670	A20220418lyumg_tongue_30min_pulseDIA_11_13A_part1.raw	A20220418lyumg_tongue_30min_pulseDIA_11_13A_part2.raw
143	ZJC_cohort	A11_14	A11	Male	70	No	No	III	Non_cancer	5553	14790	913	8514	A20220418lyumg_tongue_30min_pulseDIA_11_14A_part1.raw	A20220418lyumg_tongue_30min_pulseDIA_11_14A_part2.raw
144	ZJC_cohort	A11_15	A11	female	56	Yes	No	-	Cancer	5523	12949	1031	8515	A20220418lyumg_tongue_30min_pulseDIA_11_15A_part1.raw	A20220418lyumg_tongue_30min_pulseDIA_11_15A_part2.raw
145	ZJC_cohort	A11_1	A11	female	64	No	No	-	Cancer	3433	18147	1263	2045	A20220418lyumg_tongue_30min_pulseDIA_11_1A_part1.raw	A20220418lyumg_tongue_30min_pulseDIA_11_1A_part2.raw
146	ZJC_cohort	A11_2	A11	Male	69	Yes	Yes	IV	Non_cancer	5141	18229	1237	6127	A20220418lyumg_tongue_30min_pulseDIA_11_2A_part1.raw	A20220418lyumg_tongue_30min_pulseDIA_11_2A_part2.raw
147	ZJC_cohort	A11_3	A11	Female	62	No	Yes	I	Non_cancer	5232	18463	1048	9082	A20220418lyumg_tongue_30min_pulseDIA_11_3A_part1.raw	A20220418lyumg_tongue_30min_pulseDIA_11_3A_part2.raw
148	ZJC_cohort	A11_4	A11	Male	67	No	No	-	Cancer	4697	19273	1169	9068	A20220418lyumg_tongue_30min_pulseDIA_11_4A_part1.raw	A20220418lyumg_tongue_30min_pulseDIA_11_4A_part2.raw
149	ZJC_cohort	A11_5	A11	Male	49	No	No	-	Cancer	4728	18113	1085	9709	A20220418lyumg_tongue_30min_pulseDIA_11_5A_part1.raw	A20220418lyumg_tongue_30min_pulseDIA_11_5A_part2.raw
150	ZJC_cohort	A11_6	A11	Male	67	Yes	Yes	-	Cancer	4920	15398	1125	8539	A20220418lyumg_tongue_30min_pulseDIA_11_6A_part1.raw	A20220418lyumg_tongue_30min_pulseDIA_11_6A_part2.raw
151	ZJC_cohort	A11_7	A11	Male	61	No	No	-	Cancer	4557	19651	783	8390	A20220418lyumg_tongue_30min_pulseDIA_11_7A_part1.raw	A20220418lyumg_tongue_30min_pulseDIA_11_7A_part2.raw
152	ZJC_cohort	A11_8	A11	Female	77	No	No	III	Non_cancer	4453	12452	1176	4665	A20220418lyumg_tongue_30min_pulseDIA_11_8A_part1.raw	A20220418lyumg_tongue_30min_pulseDIA_11_8A_part2.raw
153	ZJC_cohort	A11_9	A11	Male	67	No	No	-	Cancer	5671	8855	1120	8192	A20220418lyumg_tongue_30min_pulseDIA_11_9A_part1.raw	A20220418lyumg_tongue_30min_pulseDIA_11_9A_part2.raw
154	ZJC_cohort	A12_10	A12	Male	66	Yes	No	II	Non_cancer	4364	16325	1003	9520	A20220419lyumg_tongue_30min_pulseDIA_12_10A_part1.raw	A20220419lyumg_tongue_30min_pulseDIA_12_10A_part2.raw
155	ZJC_cohort	A12_11	A12	Male	72	No	No	I	Non_cancer	4089	16407	1237	8194	A20220419lyumg_tongue_30min_pulseDIA_12_11A_part1.raw	A20220419lyumg_tongue_30min_pulseDIA_12_11A_part2.raw
156	ZJC_cohort	A12_12	A12	Male	60	Yes	Yes	-	Cancer	4125	12040	1069	6861	A20220419lyumg_tongue_30min_pulseDIA_12_12A_part1.raw	A20220419lyumg_tongue_30min_pulseDIA_12_12A_part2.raw
157	ZJC_cohort	A12_13	A12	Male	64	Yes	Yes	I	Non_cancer	4576	17072	1093	7069	A20220419lyumg_tongue_30min_pulseDIA_12_13A_part1.raw	A20220419lyumg_tongue_30min_pulseDIA_12_13A_part2.raw
158	ZJC_cohort	A12_14	A12	Male	68	Yes	Yes	I	Non_cancer	4965	18686	1247	7638	A20220419lyumg_tongue_30min_pulseDIA_12_14A_part1.raw	A20220419lyumg_tongue_30min_pulseDIA_12_14A_part2.raw
159	ZJC_cohort	A12_15	A12	Male	67	No	No	-	Cancer	5153	11333	990	9877	A20220419lyumg_tongue_30min_pulseDIA_12_15A_part1.raw	A20220419lyumg_tongue_30min_pulseDIA_12_15A_part2.raw
160	ZJC_cohort	A12_1	A12	Male	70	No	No	-	Cancer	5044	16213	1034	9168	A20220419lyumg_tongue_30min_pulseDIA_12_1A_part1.raw	A20220419lyumg_tongue_30min_pulseDIA_12_1A_part2.raw
161	ZJC_cohort	A12_2	A12	Female	64	No	No	I	Non_cancer	5320	17803	1086	7213	A20220419lyumg_tongue_30min_pulseDIA_12_2A_part1.raw	A20220419lyumg_tongue_30min_pulseDIA_12_2A_part2.raw
162	ZJC_cohort	A12_3	A12	Male	72	Yes	Yes	-	Cancer	4969	10958	1269	6233	A20220419lyumg_tongue_30min_pulseDIA_12_3A_part1.raw	A20220419lyumg_tongue_30min_pulseDIA_12_3A_part2.raw
163	ZJC_cohort	A12_4	A12	female	65	No	No	-	Cancer	5724	10984	1132	7515	A20220419lyumg_tongue_30min_pulseDIA_12_4A_part1.raw	A20220419lyumg_tongue_30min_pulseDIA_12_4A_part2.raw
164	ZJC_cohort	A12_5	A12	female	59	No	No	-	Cancer	5298	16527	1179	7997	A20220419lyumg_tongue_30min_pulseDIA_12_5A_part1.raw	A20220419lyumg_tongue_30min_pulseDIA_12_5A_part2.raw
165	ZJC_cohort	A12_6	A12	Male	78	Yes	No	I	Non_cancer	5167	14002	1247	7832	A20220419lyumg_tongue_30min_pulseDIA_12_6A_part1.raw	A20220419lyumg_tongue_30min_pulseDIA_12_6A_part2.raw
166	ZJC_cohort	A12_7	A12	Male	52	No	No	IV	Non_cancer	5372	11038	1132	4881	A20220419lyumg_tongue_30min_pulseDIA_12_7A_part1.raw	A20220419lyumg_tongue_30min_pulseDIA_12_7A_part2.raw
167	ZJC_cohort	A12_9	A12	Male	69	Yes	No	IV	Non_cancer	3966	18096	1131	8004	A20220419lyumg_tongue_30min_pulseDIA_12_9A_part1.raw	A20220419lyumg_tongue_30min_pulseDIA_12_9A_part2.raw
168	ZJC_cohort	A13_10	A13	female	68	No	No	-	Cancer	5296	15156	1106	8919	A20220420lyumg_tongue_30min_pulseDIA_13_10A_part1.raw	A20220420lyumg_tongue_30min_pulseDIA_13_10A_part2.raw
169	ZJC_cohort	A13_11	A13	Male	48	Yes	No	III	Non_cancer	4563	21248	1099	8186	A20220420lyumg_tongue_30min_pulseDIA_13_11A_part1.raw	A20220420lyumg_tongue_30min_pulseDIA_13_11A_part2.raw
170	ZJC_cohort	A13_12	A13	Male	80	No	No	II	Non_cancer	4804	19866	1005	8244	A20220420lyumg_tongue_30min_pulseDIA_13_12A_part1.raw	A20220420lyumg_tongue_30min_pulseDIA_13_12A_part2.raw
171	ZJC_cohort	A13_13	A13	Male	64	No	No	-	Cancer	5295	11752	1144	6104	A20220420lyumg_tongue_30min_pulseDIA_13_13A_part1.raw	A20220420lyumg_tongue_30min_pulseDIA_13_13A_part2.raw
172	ZJC_cohort	A13_14	A13	Male	68	Yes	Yes		Non_cancer	5529	12572	992	7554	A20220420lyumg_tongue_30min_pulseDIA_13_14A_part1.raw	A20220420lyumg_tongue_30min_pulseDIA_13_14A_part2.raw
173	ZJC_cohort	A13_15	A13	Female	57	No	No	I	Non_cancer	4449	18186	1034	8536	A20220420lyumg_tongue_30min_pulseDIA_13_15A_part1.raw	A20220420lyumg_tongue_30min_pulseDIA_13_15A_part2.raw
174	ZJC_cohort	A13_1	A13	female	65	No	No	-	Cancer	5094	16972	1216	9215	A20220420lyumg_tongue_30min_pulseDIA_13_1A_part1.raw	A20220420lyumg_tongue_30min_pulseDIA_13_1A_part2.raw
175	ZJC_cohort	A13_2	A13	female	65	No	No	-	Cancer	5141	12736	1209	6308	A20220420lyumg_tongue_30min_pulseDIA_13_2A_part1.raw	A20220420lyumg_tongue_30min_pulseDIA_13_2A_part2.raw
176	ZJC_cohort	A13_3	A13	Female	46	No	No	I	Non_cancer	4361	19091	1178	9064	A20220420lyumg_tongue_30min_pulseDIA_13_3A_part1.raw	A20220420lyumg_tongue_30min_pulseDIA_13_3A_part2.raw
177	ZJC_cohort	A13_4	A13	Female	56	No	Yes	III	Non_cancer	4671	10333	1082	9711	A20220420lyumg_tongue_30min_pulseDIA_13_4A_part1.raw	A20220420lyumg_tongue_30min_pulseDIA_13_4A_part2.raw
178	ZJC_cohort	A13_5	A13	Male	66	Yes	Yes	-	Cancer	4661	18373	1163	7648	A20220420lyumg_tongue_30min_pulseDIA_13_5A_part1.raw	A20220420lyumg_tongue_30min_pulseDIA_13_5A_part2.raw
179	ZJC_cohort	A13_7	A13	female	47	Yes	No	-	Cancer	4550	19918	1145	9111	A20220420lyumg_tongue_30min_pulseDIA_13_7A_part1.raw	A20220420lyumg_tongue_30min_pulseDIA_13_7A_part2.raw
180	ZJC_cohort	A13_8	A13	female	67	No	No	-	Cancer	5303	18006	1188	8326	A20220420lyumg_tongue_30min_pulseDIA_13_8A_part1.raw	A20220420lyumg_tongue_30min_pulseDIA_13_8A_part2.raw
181	ZJC_cohort	A13_9	A13	Male	66	No	No	-	Cancer	3704	18031	1030	7558	A20220420lyumg_tongue_30min_pulseDIA_13_9A_part1.raw	A20220420lyumg_tongue_30min_pulseDIA_13_9A_part2.raw
182	ZJC_cohort	A14_10	A14	Female	82	No	No	III	Non_cancer	3892	14527	380	1161	A20220419lyumg_tongue_30min_pulseDIA_14_10A_part1.raw	A20220419lyumg_tongue_30min_pulseDIA_14_10A_part2.raw
183	ZJC_cohort	A14_11	A14	Male	68	Yes	Yes	-	Cancer	4737	19207	1149	7581	A20220419lyumg_tongue_30min_pulseDIA_14_11A_part1.raw	A20220419lyumg_tongue_30min_pulseDIA_14_11A_part2.raw
184	ZJC_cohort	A14_12	A14	Female	63	No	No	III	Non_cancer	5234	15427	1108	8267	A20220419lyumg_tongue_30min_pulseDIA_14_12A_part1.raw	A20220419lyumg_tongue_30min_pulseDIA_14_12A_part2.raw
185	ZJC_cohort	A14_13	A14	Male	59	No	No	-	Cancer	5280	17002	1158	8231	A20220419lyumg_tongue_30min_pulseDIA_14_13A_part1.raw	A20220419lyumg_tongue_30min_pulseDIA_14_13A_part2.raw
186	ZJC_cohort	A14_14	A14	Female	74	No	No	III	Non_cancer	4453	16878	1010	5089	A20220419lyumg_tongue_30min_pulseDIA_14_14A_part1.raw	A20220419lyumg_tongue_30min_pulseDIA_14_14A_part2.raw
187	ZJC_cohort	A14_15	A14	Male	70	Yes	Yes	I	Non_cancer	4807	17202	1213	6537	A20220419lyumg_tongue_30min_pulseDIA_14_15A_part1.raw	A20220419lyumg_tongue_30min_pulseDIA_14_15A_part2.raw
188	ZJC_cohort	A14_1	A14	female	65	No	No	-	Cancer	5560	10137	1103	6048	A20220419lyumg_tongue_30min_pulseDIA_14_1A_part1.raw	A20220419lyumg_tongue_30min_pulseDIA_14_1A_part2.raw
189	ZJC_cohort	A14_3	A14	Female	57	No	No	I	Non_cancer	5241	11057	1204	7131	A20220419lyumg_tongue_30min_pulseDIA_14_3A_part1.raw	A20220419lyumg_tongue_30min_pulseDIA_14_3A_part2.raw
190	ZJC_cohort	A14_4	A14	Male	76	Yes	Yes	-	Cancer	4729	17417	1123	7077	A20220419lyumg_tongue_30min_pulseDIA_14_4A_part1.raw	A20220419lyumg_tongue_30min_pulseDIA_14_4A_part2.raw
191	ZJC_cohort	A14_5	A14	Female	69	No	No	III	Non_cancer	4510	20718	1110	7676	A20220419lyumg_tongue_30min_pulseDIA_14_5A_part1.raw	A20220419lyumg_tongue_30min_pulseDIA_14_5A_part2.raw
192	ZJC_cohort	A14_6	A14	Male	82	Yes	No	III	Non_cancer	5427	5833	1182	7475	A20220419lyumg_tongue_30min_pulseDIA_14_6A_part1.raw	A20220419lyumg_tongue_30min_pulseDIA_14_6A_part2.raw
193	ZJC_cohort	A14_8	A14	female	67	No	No	-	Cancer	5509	15896	1120	7602	A20220419lyumg_tongue_30min_pulseDIA_14_8A_part1.raw	A20220419lyumg_tongue_30min_pulseDIA_14_8A_part2.raw
194	ZJC_cohort	A14_9	A14	female	65	No	No	-	Cancer	4326	18097	1181	4679	A20220419lyumg_tongue_30min_pulseDIA_14_9A_part1.raw	A20220419lyumg_tongue_30min_pulseDIA_14_9A_part2.raw
195	ZJC_cohort	A15_10	A15	female	72	Yes	No	-	Cancer	4242	17911	1052	9222	A20220422lyumg_tongue_30min_pulseDIA_15_10A_part1.raw	A20220422lyumg_tongue_30min_pulseDIA_15_10A_part2.raw
196	ZJC_cohort	A15_11	A15	Male	76	No	No	III	Non_cancer	4856	13802	980	8063	A20220422lyumg_tongue_30min_pulseDIA_15_11A_part1.raw	A20220422lyumg_tongue_30min_pulseDIA_15_11A_part2.raw
197	ZJC_cohort	A15_12	A15	Male	66	No	No	-	Cancer	5318	13392	1022	9266	A20220422lyumg_tongue_30min_pulseDIA_15_12A_part1.raw	A20220422lyumg_tongue_30min_pulseDIA_15_12A_part2.raw
198	ZJC_cohort	A15_14	A15	Male	67	Yes	Yes	-	Cancer	4626	19066	1203	7630	A20220421lyumg_tongue_30min_pulseDIA_15_14A_part1.raw	A20220421lyumg_tongue_30min_pulseDIA_15_14A_part2.raw
199	ZJC_cohort	A15_15	A15	Male	63	No	No	-	Cancer	3332	20158	1218	8678	A20220421lyumg_tongue_30min_pulseDIA_15_15A_part1.raw	A20220421lyumg_tongue_30min_pulseDIA_15_15A_part2.raw
200	ZJC_cohort	A15_1	A15	Male	74	Yes	No	III	Non_cancer	4352	16110	1130	8516	A20220421lyumg_tongue_30min_pulseDIA_15_1A_part1.raw	A20220421lyumg_tongue_30min_pulseDIA_15_1A_part2.raw
201	ZJC_cohort	A15_2	A15	Male	64	Yes	No	I	Non_cancer	5510	16630	1180	8069	A20220421lyumg_tongue_30min_pulseDIA_15_2A_part1.raw	A20220421lyumg_tongue_30min_pulseDIA_15_2A_part2.raw
202	ZJC_cohort	A15_3	A15	Male	63	No	Yes	III	Non_cancer	5303	8439	475	2102	A20220421lyumg_tongue_30min_pulseDIA_15_3A_part1.raw	A20220421lyumg_tongue_30min_pulseDIA_15_3A_part2.raw
203	ZJC_cohort	A15_4	A15	Male	73	No	No	-	Cancer	5472	15210	827	8718	A20220421lyumg_tongue_30min_pulseDIA_15_4A_part1.raw	A20220421lyumg_tongue_30min_pulseDIA_15_4A_part2.raw
204	ZJC_cohort	A15_5	A15	Male	60	Yes	No	II	Non_cancer	5448	14106	964	9041	A20220421lyumg_tongue_30min_pulseDIA_15_5A_part1.raw	A20220421lyumg_tongue_30min_pulseDIA_15_5A_part2.raw
205	ZJC_cohort	A15_6	A15	Male	50	Yes	Yes	-	Cancer	4858	18783	1073	8020	A20220421lyumg_tongue_30min_pulseDIA_15_6A_part1.raw	A20220421lyumg_tongue_30min_pulseDIA_15_6A_part2.raw
206	ZJC_cohort	A15_7	A15	Male	58	Yes	Yes	-	Cancer	5282	12752	1137	7887	A20220421lyumg_tongue_30min_pulseDIA_15_7A_part1.raw	A20220421lyumg_tongue_30min_pulseDIA_15_7A_part2.raw
207	ZJC_cohort	A15_8	A15	Male	66	No	No	-	Cancer	5775	13978	1218	4924	A20220422lyumg_tongue_30min_pulseDIA_15_8A_part1.raw	A20220422lyumg_tongue_30min_pulseDIA_15_8A_part2.raw
208	ZJC_cohort	A15_9	A15	female	63	No	No	-	Cancer	4601	20408	1008	8188	A20220422lyumg_tongue_30min_pulseDIA_15_9A_part1.raw	A20220422lyumg_tongue_30min_pulseDIA_15_9A_part2.raw
209	ZJC_cohort	A16_10	A16	Female	81	No	No	III	Cancer	5039	16938	1128	649	A20220421lyumg_tongue_30min_pulseDIA_16_10A_part1.raw	A20220421lyumg_tongue_30min_pulseDIA_16_10A_part2.raw
210	ZJC_cohort	A16_11	A16	female	70	No	No	-	Cancer	5382	11218	855	8558	A20220421lyumg_tongue_30min_pulseDIA_16_11A_part1.raw	A20220421lyumg_tongue_30min_pulseDIA_16_11A_part2.raw
211	ZJC_cohort	A16_12	A16	female	59	Yes	No	-	Cancer	5152	10654	1059	8126	A20220421lyumg_tongue_30min_pulseDIA_16_12A_part1.raw	A20220421lyumg_tongue_30min_pulseDIA_16_12A_part2.raw
212	ZJC_cohort	A16_13	A16	Male	65	No	No	I	Non_cancer	5183	14354	1094	8534	A20220421lyumg_tongue_30min_pulseDIA_16_13A_part1.raw	A20220421lyumg_tongue_30min_pulseDIA_16_13A_part2.raw
213	ZJC_cohort	A16_14	A16	female	66	No	No	-	Cancer	4658	17367	1026	8661	A20220421lyumg_tongue_30min_pulseDIA_16_14A_part1.raw	A20220421lyumg_tongue_30min_pulseDIA_16_14A_part2.raw
214	ZJC_cohort	A16_15	A16	female	67	No	No	-	Cancer	4563	15259	1230	3768	A20220421lyumg_tongue_30min_pulseDIA_16_15A_part1.raw	A20220421lyumg_tongue_30min_pulseDIA_16_15A_part2.raw
215	ZJC_cohort	A16_1	A16	Male	83	Yes	Yes	III	Non_cancer	4376	18427	1210	7215	A20220421lyumg_tongue_30min_pulseDIA_16_1A_part1.raw	A20220421lyumg_tongue_30min_pulseDIA_16_1A_part2.raw
216	ZJC_cohort	A16_2	A16	Male	67	No	No	-	Cancer	4196	17044	1118	7952	A20220421lyumg_tongue_30min_pulseDIA_16_2A_part1.raw	A20220421lyumg_tongue_30min_pulseDIA_16_2A_part2.raw
217	ZJC_cohort	A16_3	A16	Male	56	No	No	I	Non_cancer	5522	18807	822	8430	A20220421lyumg_tongue_30min_pulseDIA_16_3A_part1.raw	A20220421lyumg_tongue_30min_pulseDIA_16_3A_part2.raw
218	ZJC_cohort	A16_4	A16	Male	65	No	Yes	I	Non_cancer	5434	17910	1064	6652	A20220421lyumg_tongue_30min_pulseDIA_16_4A_part1.raw	A20220421lyumg_tongue_30min_pulseDIA_16_4A_part2.raw
219	ZJC_cohort	A16_5	A16	Male	65	Yes	Yes	-	Cancer	4375	16110	1306	4757	A20220421lyumg_tongue_30min_pulseDIA_16_5A_part1.raw	A20220421lyumg_tongue_30min_pulseDIA_16_5A_part2.raw
220	ZJC_cohort	A16_7	A16	Male	55	Yes	Yes	III	Non_cancer	4630	14378	993	9109	A20220421lyumg_tongue_30min_pulseDIA_16_7A_part1.raw	A20220421lyumg_tongue_30min_pulseDIA_16_7A_part2.raw
221	ZJC_cohort	A16_8	A16	Male	57	Yes	No	I	Non_cancer	4250	17188	1123	8061	A20220421lyumg_tongue_30min_pulseDIA_16_8A_part1.raw	A20220421lyumg_tongue_30min_pulseDIA_16_8A_part2.raw
222	ZJC_cohort	A16_9	A16	Male	62	No	Yes	III	Non_cancer	5852	14327	987	9719	A20220421lyumg_tongue_30min_pulseDIA_16_9A_part1.raw	A20220421lyumg_tongue_30min_pulseDIA_16_9A_part2.raw
223	ZJC_cohort	A17_10	A17	Male	67	No	Yes	III	Non_cancer	5572	14465	1148	6834	A20220421lyumg_tongue_30min_pulseDIA_17_10A_part1.raw	A20220421lyumg_tongue_30min_pulseDIA_17_10A_part2.raw
224	ZJC_cohort	A17_11	A17	Male	77	No	No	-	Cancer	4281	9743	1116	8868	A20220421lyumg_tongue_30min_pulseDIA_17_11A_part1.raw	A20220421lyumg_tongue_30min_pulseDIA_17_11A_part2.raw
225	ZJC_cohort	A17_12	A17	female	65	No	No	-	Cancer	5779	6056	1098	7938	A20220421lyumg_tongue_30min_pulseDIA_17_12A_part1.raw	A20220421lyumg_tongue_30min_pulseDIA_17_12A_part2.raw
226	ZJC_cohort	A17_13	A17	Male	78	Yes	Yes	II	Non_cancer	5086	15094	986	5915	A20220421lyumg_tongue_30min_pulseDIA_17_13A_part1.raw	A20220421lyumg_tongue_30min_pulseDIA_17_13A_part2.raw
227	ZJC_cohort	A17_14	A17	Female	52	No	Yes	I	Non_cancer	5039	18839	1050	8342	A20220421lyumg_tongue_30min_pulseDIA_17_14A_part1.raw	A20220421lyumg_tongue_30min_pulseDIA_17_14A_part2.raw
228	ZJC_cohort	A17_15	A17	Male	74	No	No	I	Non_cancer	4307	20119	1270	1289	A20220421lyumg_tongue_30min_pulseDIA_17_15A_part1.raw	A20220421lyumg_tongue_30min_pulseDIA_17_15A_part2.raw
229	ZJC_cohort	A17_1	A17	Male	72	No	No	-	Cancer	5400	14547	1098	8177	A20220421lyumg_tongue_30min_pulseDIA_17_1A_part1.raw	A20220421lyumg_tongue_30min_pulseDIA_17_1A_part2.raw
230	ZJC_cohort	A17_2	A17	Male	67	Yes	Yes		Non_cancer	4469	16139	1212	7066	A20220421lyumg_tongue_30min_pulseDIA_17_2A_part1.raw	A20220421lyumg_tongue_30min_pulseDIA_17_2A_part2.raw
231	ZJC_cohort	A17_4	A17	Male	66	Yes	Yes	III	Non_cancer	5854	7691	1185	5513	A20220421lyumg_tongue_30min_pulseDIA_17_4A_part1.raw	A20220421lyumg_tongue_30min_pulseDIA_17_4A_part2.raw
232	ZJC_cohort	A17_5	A17	Female	68	No	No	I	Non_cancer	5025	18794	1234	5700	A20220421lyumg_tongue_30min_pulseDIA_17_5A_part1.raw	A20220421lyumg_tongue_30min_pulseDIA_17_5A_part2.raw
233	ZJC_cohort	A17_6	A17	female	64	No	No	-	Cancer	5118	9515	1116	6961	A20220421lyumg_tongue_30min_pulseDIA_17_6A_part1.raw	A20220421lyumg_tongue_30min_pulseDIA_17_6A_part2.raw
234	ZJC_cohort	A17_7	A17	Female	71	No	No	I	Non_cancer	5251	17093	1248	5237	A20220421lyumg_tongue_30min_pulseDIA_17_7A_part1.raw	A20220421lyumg_tongue_30min_pulseDIA_17_7A_part2.raw
235	ZJC_cohort	A17_8	A17	Male	76	No	No	-	Cancer	4483	15098	1143	8332	A20220421lyumg_tongue_30min_pulseDIA_17_8A_part1.raw	A20220421lyumg_tongue_30min_pulseDIA_17_8A_part2.raw
236	ZJC_cohort	A17_9	A17	female	62	No	No	-	Cancer	4885	13994	1057	8857	A20220421lyumg_tongue_30min_pulseDIA_17_9A_part1.raw	A20220421lyumg_tongue_30min_pulseDIA_17_9A_part2.raw
237	ZJC_cohort	A18_1	A18	Male	53	No	No	-	Cancer	4781	16201	823	7396	A20220422lyumg_tongue_30min_pulseDIA_18_1A_part1.raw	A20220422lyumg_tongue_30min_pulseDIA_18_1A_part2.raw
238	ZJC_cohort	A18_3	A18	Female	71	Yes	Yes	III	Non_cancer	5148	15007	1092	4031	A20220422lyumg_tongue_30min_pulseDIA_18_3A_part1.raw	A20220422lyumg_tongue_30min_pulseDIA_18_3A_part2.raw
239	ZJC_cohort	A18_4	A18	Male	67	No	No	-	Cancer	5107	10684	1008	8030	A20220422lyumg_tongue_30min_pulseDIA_18_4A_part1.raw	A20220422lyumg_tongue_30min_pulseDIA_18_4A_part2.raw
240	ZJC_cohort	A18_5	A18	Female	70	No	No	III	Non_cancer	5415	17207	1076	5926	A20220422lyumg_tongue_30min_pulseDIA_18_5A_part1.raw	A20220422lyumg_tongue_30min_pulseDIA_18_5A_part2.raw

## Sheet: Multi-center_cohort
Number	Cohort	Sample_ID	Batch_ID	Gender	Age	Smoking	Drinking	TNM_Stage	Sample_category	human_peptide_count	microbe_peptide_count	human_protein_count	microbe_protein_count	PulseDIA_part1_filename	PulseDIA_part2_filename
1	Multi-center_cohort	B1_1	B1	Female	70	No	No	-	Non_cancer	4979	22478	1281	6280	A202209011yexf_wosp00119_pulseDIA_B1_1_30min_2_part1.raw	A202209011yexf_wosp00119_pulseDIA_B1_1_30min_2_part2.raw
2	Multi-center_cohort	B1_10	B1	Male	78	No	No	-	Non_cancer	5843	16124	1087	8992	A202209011yexf_wosp00119_pulseDIA_B1_10_30min_2_part1.raw	A202209011yexf_wosp00119_pulseDIA_B1_10_30min_2_part2.raw
3	Multi-center_cohort	B1_11	B1	Male	58	No	No	III	Cancer	5435	12178	1192	8844	A202209011yexf_wosp00119_pulseDIA_B1_11_30min_2_part1.raw	A202209011yexf_wosp00119_pulseDIA_B1_11_30min_2_part2.raw
4	Multi-center_cohort	B1_12	B1	Male	74	No	Yes	-	Non_cancer	4619	22940	1170	4535	A202209011yexf_wosp00119_pulseDIA_B1_12_30min_2_part1.raw	A202209011yexf_wosp00119_pulseDIA_B1_12_30min_2_part2.raw
5	Multi-center_cohort	B1_13	B1	Female	58	No	Yes	-	Non_cancer	6067	9026	1191	8112	A202209011yexf_wosp00119_pulseDIA_B1_13_30min_2_part1.raw	A202209011yexf_wosp00119_pulseDIA_B1_13_30min_2_part2.raw
6	Multi-center_cohort	B1_14	B1	Male	57	No	No	-	Non_cancer	4643	18342	1182	8715	A202209011yexf_wosp00119_pulseDIA_B1_14_30min_2_part1.raw	A202209011yexf_wosp00119_pulseDIA_B1_14_30min_2_part2.raw
7	Multi-center_cohort	B1_15	B1	Male	75	No	No	IV	Cancer	4663	19232	1250	9132	A202209011yexf_wosp00119_pulseDIA_B1_15_30min_2_part1.raw	A202209011yexf_wosp00119_pulseDIA_B1_15_30min_2_part2.raw
8	Multi-center_cohort	B1_2	B1	Female	67	No	No	III	Cancer	5630	10789	1088	9676	A202209011yexf_wosp00119_pulseDIA_B1_2_30min_2_part1.raw	A202209011yexf_wosp00119_pulseDIA_B1_2_30min_2_part2.raw
9	Multi-center_cohort	B1_3	B1	Female	67	No	No	II	Cancer	3843	3465	1161	10146	A202209011yexf_wosp00119_pulseDIA_B1_3_30min_2_part1.raw	A202209011yexf_wosp00119_pulseDIA_B1_3_30min_2_part2.raw
10	Multi-center_cohort	B1_4	B1	Male	64	Yes	Yes	-	Non_cancer	4308	14232	1184	9594	A202209011yexf_wosp00119_pulseDIA_B1_4_30min_2_part1.raw	A202209011yexf_wosp00119_pulseDIA_B1_4_30min_2_part2.raw
11	Multi-center_cohort	B1_5	B1	Male	61	Yes	Yes	III	Cancer	5661	17182	1155	9828	A202209011yexf_wosp00119_pulseDIA_B1_5_30min_2_part1.raw	A202209011yexf_wosp00119_pulseDIA_B1_5_30min_2_part2.raw
12	Multi-center_cohort	B1_6	B1	Female	76	No	No	III	Cancer	5036	18539	1127	7002	A202209011yexf_wosp00119_pulseDIA_B1_6_30min_2_part1.raw	A202209011yexf_wosp00119_pulseDIA_B1_6_30min_2_part2.raw
13	Multi-center_cohort	B1_7	B1	Female	72	No	No	-	Non_cancer	6055	18988	1097	9070	A202209011yexf_wosp00119_pulseDIA_B1_7_30min_2_part1.raw	A202209011yexf_wosp00119_pulseDIA_B1_7_30min_2_part2.raw
14	Multi-center_cohort	B1_8	B1	Male	63	No	Yes	III	Cancer	5938	23097	1229	8461	A202209011yexf_wosp00119_pulseDIA_B1_8_30min_2_part1.raw	A202209011yexf_wosp00119_pulseDIA_B1_8_30min_2_part2.raw
15	Multi-center_cohort	B1_9	B1	Male	58	Yes	Yes	-	Non_cancer	5845	16067	1314	5363	A202209011yexf_wosp00119_pulseDIA_B1_9_30min_2_part1.raw	A202209011yexf_wosp00119_pulseDIA_B1_9_30min_2_part2.raw
16	Multi-center_cohort	B2_1	B2	Male	77	Yes	Yes	III	Cancer	4957	19837	1080	9285	A202209012yexf_wosp00119_pulseDIA_B2_1_30min_2_part1.raw	A202209012yexf_wosp00119_pulseDIA_B2_1_30min_2_part2.raw
17	Multi-center_cohort	B2_10	B2	Male	62	No	No	-	Non_cancer	6026	14495	1244	5318	A202209012yexf_wosp00119_pulseDIA_B2_10_30min_2_part1.raw	A202209012yexf_wosp00119_pulseDIA_B2_10_30min_2_part2.raw
18	Multi-center_cohort	B2_11	B2	Female	59	No	No	IV	Cancer	5836	15603	1092	7401	A202209012yexf_wosp00119_pulseDIA_B2_11_30min_2_part1.raw	A202209012yexf_wosp00119_pulseDIA_B2_11_30min_2_part2.raw
19	Multi-center_cohort	B2_12	B2	Male	56	No	Yes	-	Non_cancer	5982	14950	1170	9524	A202209012yexf_wosp00119_pulseDIA_B2_12_30min_2_part1.raw	A202209012yexf_wosp00119_pulseDIA_B2_12_30min_2_part2.raw
20	Multi-center_cohort	B2_13	B2	Male	56	No	No	II	Cancer	6072	17311	1200	6985	A202209012yexf_wosp00119_pulseDIA_B2_13_30min_2_part1.raw	A202209012yexf_wosp00119_pulseDIA_B2_13_30min_2_part2.raw
21	Multi-center_cohort	B2_14	B2	Male	66	No	No	I	Cancer	6022	16084	993	8896	A202209012yexf_wosp00119_pulseDIA_B2_14_30min_2_part1.raw	A202209012yexf_wosp00119_pulseDIA_B2_14_30min_2_part2.raw
22	Multi-center_cohort	B2_15	B2	Female	73	No	No	III	Cancer	5922	15276	1303	6435	A202209012yexf_wosp00119_pulseDIA_B2_15_30min_2_part1.raw	A202209012yexf_wosp00119_pulseDIA_B2_15_30min_2_part2.raw
23	Multi-center_cohort	B2_2	B2	Male	75	No	No	-	Non_cancer	5896	6930	1264	8805	A202209012yexf_wosp00119_pulseDIA_B2_2_30min_2_part1.raw	A202209012yexf_wosp00119_pulseDIA_B2_2_30min_2_part2.raw
24	Multi-center_cohort	B2_3	B2	Male	59	No	Yes	-	Non_cancer	5772	11398	1180	8272	A202209012yexf_wosp00119_pulseDIA_B2_3_30min_2_part1.raw	A202209012yexf_wosp00119_pulseDIA_B2_3_30min_2_part2.raw
25	Multi-center_cohort	B2_4	B2	Male	70	No	No	-	Non_cancer	5578	18717	1027	6976	A202209012yexf_wosp00119_pulseDIA_B2_4_30min_2_part1.raw	A202209012yexf_wosp00119_pulseDIA_B2_4_30min_2_part2.raw
26	Multi-center_cohort	B2_5	B2	Male	57	Yes	Yes	III	Cancer	5979	23297	1182	7454	A202209012yexf_wosp00119_pulseDIA_B2_5_30min_2_part1.raw	A202209012yexf_wosp00119_pulseDIA_B2_5_30min_2_part2.raw
27	Multi-center_cohort	B2_6	B2	Female	65	No	No	I	Cancer	5901	15321	1154	7489	A202209012yexf_wosp00119_pulseDIA_B2_6_30min_2_part1.raw	A202209012yexf_wosp00119_pulseDIA_B2_6_30min_2_part2.raw
28	Multi-center_cohort	B2_7	B2	Female	73	No	No	III	Cancer	5586	18758	966	6193	A202209012yexf_wosp00119_pulseDIA_B2_7_30min_2_part1.raw	A202209012yexf_wosp00119_pulseDIA_B2_7_30min_2_part2.raw
29	Multi-center_cohort	B2_8	B2	Male	60	Yes	Yes	-	Non_cancer	5851	17379	1223	8562	A202209012yexf_wosp00119_pulseDIA_B2_8_30min_2_part1.raw	A202209012yexf_wosp00119_pulseDIA_B2_8_30min_2_part2.raw
30	Multi-center_cohort	B2_9	B2	Male	44	Yes	Yes	-	Non_cancer	5870	17552	1170	8840	A202209012yexf_wosp00119_pulseDIA_B2_9_30min_2_part1.raw	A202209012yexf_wosp00119_pulseDIA_B2_9_30min_2_part2.raw
31	Multi-center_cohort	B3_1	B3	Female	65	No	No	III	Cancer	5609	18531	1085	9659	A202209013yexf_wosp00119_pulseDIA_B3_1_30min_2_part1.raw	A202209013yexf_wosp00119_pulseDIA_B3_1_30min_2_part2.raw
32	Multi-center_cohort	B3_10	B3	Female	73	No	No	III	Cancer	5745	15211	808	5040	A202209013yexf_wosp00119_pulseDIA_B3_10_30min_2_part1.raw	A202209013yexf_wosp00119_pulseDIA_B3_10_30min_2_part2.raw
33	Multi-center_cohort	B3_11	B3	Male	68	Yes	Yes	III	Cancer	5691	12300	1219	6910	A202209013yexf_wosp00119_pulseDIA_B3_11_30min_2_part1.raw	A202209013yexf_wosp00119_pulseDIA_B3_11_30min_2_part2.raw
34	Multi-center_cohort	B3_12	B3	Male	65	Yes	Yes	IV	Cancer	5861	18283	1180	8917	A202209013yexf_wosp00119_pulseDIA_B3_12_30min_2_part1.raw	A202209013yexf_wosp00119_pulseDIA_B3_12_30min_2_part2.raw
35	Multi-center_cohort	B3_13	B3	Male	68	Yes	Yes	III	Cancer	5452	17684	1039	6994	A202209013yexf_wosp00119_pulseDIA_B3_13_30min_2_part1.raw	A202209013yexf_wosp00119_pulseDIA_B3_13_30min_2_part2.raw
36	Multi-center_cohort	B3_14	B3	Male	58	No	Yes	-	Non_cancer	5729	18236	1221	8372	A202209013yexf_wosp00119_pulseDIA_B3_14_30min_2_part1.raw	A202209013yexf_wosp00119_pulseDIA_B3_14_30min_2_part2.raw
37	Multi-center_cohort	B3_15	B3	Male	65	Yes	No	-	Non_cancer	5973	16634	1143	8080	A202209013yexf_wosp00119_pulseDIA_B3_15_30min_2_part1.raw	A202209013yexf_wosp00119_pulseDIA_B3_15_30min_2_part2.raw
38	Multi-center_cohort	B3_2	B3	Female	65	No	No	-	Non_cancer	5792	18448	1094	10122	A202209013yexf_wosp00119_pulseDIA_B3_2_30min_2_part1.raw	A202209013yexf_wosp00119_pulseDIA_B3_2_30min_2_part2.raw
39	Multi-center_cohort	B3_3	B3	Male	78	Yes	No	-	Non_cancer	5809	13294	1175	9557	A202209013yexf_wosp00119_pulseDIA_B3_3_30min_2_part1.raw	A202209013yexf_wosp00119_pulseDIA_B3_3_30min_2_part2.raw
40	Multi-center_cohort	B3_4	B3	Male	73	No	No	-	Non_cancer	5430	13059	916	8735	A202209013yexf_wosp00119_pulseDIA_B3_4_30min_2_part1.raw	A202209013yexf_wosp00119_pulseDIA_B3_4_30min_2_part2.raw
41	Multi-center_cohort	B3_5	B3	Male	45	Yes	No	-	Non_cancer	5387	12650	1225	7309	A202209013yexf_wosp00119_pulseDIA_B3_5_30min_2_part1.raw	A202209013yexf_wosp00119_pulseDIA_B3_5_30min_2_part2.raw
42	Multi-center_cohort	B3_6	B3	Female	59	No	No	III	Cancer	5844	13085	1066	8773	A202209013yexf_wosp00119_pulseDIA_B3_6_30min_2_part1.raw	A202209013yexf_wosp00119_pulseDIA_B3_6_30min_2_part2.raw
43	Multi-center_cohort	B3_7	B3	Female	67	No	No	-	Non_cancer	5874	11251	1284	7607	A202209013yexf_wosp00119_pulseDIA_B3_7_30min_2_part1.raw	A202209013yexf_wosp00119_pulseDIA_B3_7_30min_2_part2.raw
44	Multi-center_cohort	B3_8	B3	Male	65	Yes	Yes	II	Cancer	5898	9392	1137	7736	A202209013yexf_wosp00119_pulseDIA_B3_8_30min_2_part1.raw	A202209013yexf_wosp00119_pulseDIA_B3_8_30min_2_part2.raw
45	Multi-center_cohort	B3_9	B3	Female	76	No	No	-	Non_cancer	5704	14679	1082	8458	A202209013yexf_wosp00119_pulseDIA_B3_9_30min_2_part1.raw	A202209013yexf_wosp00119_pulseDIA_B3_9_30min_2_part2.raw
46	Multi-center_cohort	B4_1	B4	Female	67	No	No	-	Non_cancer	5774	16235	956	5338	A202209017yexf_wosp00119_pulseDIA_B4_1_30min_2_part1.raw	A202209017yexf_wosp00119_pulseDIA_B4_1_30min_2_part2.raw
47	Multi-center_cohort	B4_10	B4	Male	60	No	No	II	Cancer	5994	16529	1226	9046	A202209017yexf_wosp00119_pulseDIA_B4_10_30min_2_part1.raw	A202209017yexf_wosp00119_pulseDIA_B4_10_30min_2_part2.raw
48	Multi-center_cohort	B4_11	B4	Female	52	Yes	No	-	Non_cancer	5921	16644	910	9300	A202209017yexf_wosp00119_pulseDIA_B4_11_30min_2_part1.raw	A202209017yexf_wosp00119_pulseDIA_B4_11_30min_2_part2.raw
49	Multi-center_cohort	B4_12	B4	Female	73	No	No	-	Non_cancer	5750	12714	1235	9110	A202209017yexf_wosp00119_pulseDIA_B4_12_30min_2_part1.raw	A202209017yexf_wosp00119_pulseDIA_B4_12_30min_2_part2.raw
50	Multi-center_cohort	B4_13	B4	Male	66	Yes	Yes	II	Cancer	5879	14804	1259	9248	A202209017yexf_wosp00119_pulseDIA_B4_13_30min_2_part1.raw	A202209017yexf_wosp00119_pulseDIA_B4_13_30min_2_part2.raw
51	Multi-center_cohort	B4_14	B4	Female	69	No	No	-	Non_cancer	5904	17800	1082	10379	A202209017yexf_wosp00119_pulseDIA_B4_14_30min_2_part1.raw	A202209017yexf_wosp00119_pulseDIA_B4_14_30min_2_part2.raw
52	Multi-center_cohort	B4_15	B4	Female	73	No	No	-	Non_cancer	5923	18857	1222	8903	A202209017yexf_wosp00119_pulseDIA_B4_15_30min_2_part1.raw	A202209017yexf_wosp00119_pulseDIA_B4_15_30min_2_part2.raw
53	Multi-center_cohort	B4_2	B4	Male	54	Yes	Yes	-	Non_cancer	5479	20333	1181	6512	A202209017yexf_wosp00119_pulseDIA_B4_2_30min_2_part1.raw	A202209017yexf_wosp00119_pulseDIA_B4_2_30min_2_part2.raw
54	Multi-center_cohort	B4_3	B4	Male	45	Yes	No	-	Non_cancer	5394	19762	1177	8395	A202209017yexf_wosp00119_pulseDIA_B4_3_30min_2_part1.raw	A202209017yexf_wosp00119_pulseDIA_B4_3_30min_2_part2.raw
55	Multi-center_cohort	B4_4	B4	Male	56	Yes	Yes	III	Cancer	5617	19227	1202	4485	A202209017yexf_wosp00119_pulseDIA_B4_4_30min_2_part1.raw	A202209017yexf_wosp00119_pulseDIA_B4_4_30min_2_part2.raw
56	Multi-center_cohort	B4_5	B4	Male	71	Yes	No	IV	Cancer	5981	19114	1101	6789	A202209017yexf_wosp00119_pulseDIA_B4_5_30min_2_part1.raw	A202209017yexf_wosp00119_pulseDIA_B4_5_30min_2_part2.raw
57	Multi-center_cohort	B4_6	B4	Male	71	No	No	-	Non_cancer	5824	18706	1121	4820	A202209017yexf_wosp00119_pulseDIA_B4_6_30min_2_part1.raw	A202209017yexf_wosp00119_pulseDIA_B4_6_30min_2_part2.raw
58	Multi-center_cohort	B4_7	B4	Male	81	No	No	II	Cancer	5966	17147	599	5334	A202209017yexf_wosp00119_pulseDIA_B4_7_30min_2_part1.raw	A202209017yexf_wosp00119_pulseDIA_B4_7_30min_2_part2.raw
59	Multi-center_cohort	B4_8	B4	Male	76	Yes	Yes	I	Cancer	5856	19786	1183	8867	A202209017yexf_wosp00119_pulseDIA_B4_8_30min_2_part1.raw	A202209017yexf_wosp00119_pulseDIA_B4_8_30min_2_part2.raw
60	Multi-center_cohort	B4_9	B4	Female	67	Yes	Yes	III	Cancer	5819	17054	1213	8388	A202209017yexf_wosp00119_pulseDIA_B4_9_30min_2_part1.raw	A202209017yexf_wosp00119_pulseDIA_B4_9_30min_2_part2.raw
61	Multi-center_cohort	B5_1	B5	Male	54	Yes	Yes	-	Non_cancer	5444	20262	1116	4484	A202209018yexf_wosp00119_pulseDIA_B5_1_30min_2_part1.raw	A202209018yexf_wosp00119_pulseDIA_B5_1_30min_2_part2.raw
62	Multi-center_cohort	B5_10	B5	Male	73	No	Yes	-	Non_cancer	5939	18491	1050	6865	A202209018yexf_wosp00119_pulseDIA_B5_10_30min_2_part1.raw	A202209018yexf_wosp00119_pulseDIA_B5_10_30min_2_part2.raw
63	Multi-center_cohort	B5_11	B5	Male	68	Yes	Yes	-	Non_cancer	6023	19105	996	7226	A202209018yexf_wosp00119_pulseDIA_B5_11_30min_2_part1.raw	A202209018yexf_wosp00119_pulseDIA_B5_11_30min_2_part2.raw
64	Multi-center_cohort	B5_12	B5	Male	67	Yes	Yes	III	Cancer	5967	15143	1213	3730	A202209018yexf_wosp00119_pulseDIA_B5_12_30min_2_part1.raw	A202209018yexf_wosp00119_pulseDIA_B5_12_30min_2_part2.raw
65	Multi-center_cohort	B5_13	B5	Male	75	No	No	I	Cancer	5929	12345	1118	9077	A202209018yexf_wosp00119_pulseDIA_B5_13_30min_2_part1.raw	A202209018yexf_wosp00119_pulseDIA_B5_13_30min_2_part2.raw
66	Multi-center_cohort	B5_14	B5	Male	73	No	No	II	Cancer	5990	12326	1131	10427	A202209018yexf_wosp00119_pulseDIA_B5_14_30min_2_part1.raw	A202209018yexf_wosp00119_pulseDIA_B5_14_30min_2_part2.raw
67	Multi-center_cohort	B5_15	B5	Male	57	Yes	Yes	-	Non_cancer	5700	22180	1091	9195	A202209018yexf_wosp00119_pulseDIA_B5_15_30min_2_part1.raw	A202209018yexf_wosp00119_pulseDIA_B5_15_30min_2_part2.raw
68	Multi-center_cohort	B5_2	B5	Female	58	No	No	I	Cancer	5695	15860	1057	6977	A202209018yexf_wosp00119_pulseDIA_B5_2_30min_2_part1.raw	A202209018yexf_wosp00119_pulseDIA_B5_2_30min_2_part2.raw
69	Multi-center_cohort	B5_3	B5	Male	75	Yes	Yes	-	Non_cancer	6112	17019	1166	9693	A202209018yexf_wosp00119_pulseDIA_B5_3_30min_2_part1.raw	A202209018yexf_wosp00119_pulseDIA_B5_3_30min_2_part2.raw
70	Multi-center_cohort	B5_4	B5	Female	69	No	No	I	Cancer	5911	18438	1097	7274	A202209018yexf_wosp00119_pulseDIA_B5_4_30min_2_part1.raw	A202209018yexf_wosp00119_pulseDIA_B5_4_30min_2_part2.raw
71	Multi-center_cohort	B5_5	B5	Female	58	No	No	-	Non_cancer	5907	17967	1032	8461	A202209018yexf_wosp00119_pulseDIA_B5_5_30min_2_part1.raw	A202209018yexf_wosp00119_pulseDIA_B5_5_30min_2_part2.raw
72	Multi-center_cohort	B5_6	B5	Male	75	No	No	III	Cancer	6188	17751	1274	8862	A202209018yexf_wosp00119_pulseDIA_B5_6_30min_2_part1.raw	A202209018yexf_wosp00119_pulseDIA_B5_6_30min_2_part2.raw
73	Multi-center_cohort	B5_7	B5	Male	68	No	No	III	Cancer	6020	17853	1200	8583	A202209018yexf_wosp00119_pulseDIA_B5_7_30min_2_part1.raw	A202209018yexf_wosp00119_pulseDIA_B5_7_30min_2_part2.raw
74	Multi-center_cohort	B5_8	B5	Female	62	No	Yes	I	Cancer	5790	17657	1284	6069	A202209018yexf_wosp00119_pulseDIA_B5_8_30min_2_part1.raw	A202209018yexf_wosp00119_pulseDIA_B5_8_30min_2_part2.raw
75	Multi-center_cohort	B5_9	B5	Female	63	Yes	Yes	-	Non_cancer	5989	17841	971	8225	A202209018yexf_wosp00119_pulseDIA_B5_9_30min_2_part1.raw	A202209018yexf_wosp00119_pulseDIA_B5_9_30min_2_part2.raw
76	Multi-center_cohort	B6_1	B6	Male	58	No	No	III	Cancer	5823	12279	1263	4891	A20220920yexf_wosp00119_pulseDIA_B6_1_30min_2_part1.raw	A20220920yexf_wosp00119_pulseDIA_B6_1_30min_2_part2.raw
77	Multi-center_cohort	B6_10	B6	Male	53	Yes	Yes	-	Non_cancer	5201	21503	1301	7030	A20220920yexf_wosp00119_pulseDIA_B6_10_30min_2_part1.raw	A20220920yexf_wosp00119_pulseDIA_B6_10_30min_2_part2.raw
78	Multi-center_cohort	B6_11	B6	Male	61	Yes	Yes	III	Cancer	5346	20592	1184	9475	A20220920yexf_wosp00119_pulseDIA_B6_11_30min_2_part1.raw	A20220920yexf_wosp00119_pulseDIA_B6_11_30min_2_part2.raw
79	Multi-center_cohort	B6_12	B6	Male	72	Yes	No	II	Cancer	5174	20987	1256	6263	A20220920yexf_wosp00119_pulseDIA_B6_12_30min_2_part1.raw	A20220920yexf_wosp00119_pulseDIA_B6_12_30min_2_part2.raw
80	Multi-center_cohort	B6_13	B6	Female	54	No	No	I	Cancer	5041	14494	1238	4204	A20220920yexf_wosp00119_pulseDIA_B6_13_30min_2_part1.raw	A20220920yexf_wosp00119_pulseDIA_B6_13_30min_2_part2.raw
81	Multi-center_cohort	B6_14	B6	Female	69	No	No	-	Non_cancer	4585	18604	1277	8432	A20220920yexf_wosp00119_pulseDIA_B6_14_30min_2_part1.raw	A20220920yexf_wosp00119_pulseDIA_B6_14_30min_2_part2.raw
82	Multi-center_cohort	B6_15	B6	Male	54	No	No	II	Cancer	5614	17357	1185	8164	A20220920yexf_wosp00119_pulseDIA_B6_15_30min_2_part1.raw	A20220920yexf_wosp00119_pulseDIA_B6_15_30min_2_part2.raw
83	Multi-center_cohort	B6_2	B6	Female	58	No	No	-	Non_cancer	6004	12502	1277	6899	A20220920yexf_wosp00119_pulseDIA_B6_2_30min_2_part1.raw	A20220920yexf_wosp00119_pulseDIA_B6_2_30min_2_part2.raw
84	Multi-center_cohort	B6_3	B6	Female	56	No	No	-	Non_cancer	4677	19218	1242	8965	A20220920yexf_wosp00119_pulseDIA_B6_3_30min_2_part1.raw	A20220920yexf_wosp00119_pulseDIA_B6_3_30min_2_part2.raw
85	Multi-center_cohort	B6_4	B6	Female	55	Yes	No	-	Non_cancer	5386	18277	1162	7467	A20220920yexf_wosp00119_pulseDIA_B6_4_30min_2_part1.raw	A20220920yexf_wosp00119_pulseDIA_B6_4_30min_2_part2.raw
86	Multi-center_cohort	B6_5	B6	Male	63	Yes	Yes	I	Cancer	5357	8792	1343	887	A20220920yexf_wosp00119_pulseDIA_B6_5_30min_2_part1.raw	A20220920yexf_wosp00119_pulseDIA_B6_5_30min_2_part2.raw
87	Multi-center_cohort	B6_6	B6	Male	63	Yes	Yes	-	Non_cancer	5452	17261	1287	8813	A20220920yexf_wosp00119_pulseDIA_B6_6_30min_2_part1.raw	A20220920yexf_wosp00119_pulseDIA_B6_6_30min_2_part2.raw
88	Multi-center_cohort	B6_7	B6	Male	65	Yes	Yes	I	Cancer	5276	18321	1049	6383	A20220920yexf_wosp00119_pulseDIA_B6_7_30min_2_part1.raw	A20220920yexf_wosp00119_pulseDIA_B6_7_30min_2_part2.raw
89	Multi-center_cohort	B6_8	B6	Male	74	No	No	-	Non_cancer	5603	18706	947	5430	A20220920yexf_wosp00119_pulseDIA_B6_8_30min_2_part1.raw	A20220920yexf_wosp00119_pulseDIA_B6_8_30min_2_part2.raw
90	Multi-center_cohort	B6_9	B6	Female	71	Yes	No	-	Non_cancer	5025	20565	1052	7350	A20220920yexf_wosp00119_pulseDIA_B6_9_30min_2_part1.raw	A20220920yexf_wosp00119_pulseDIA_B6_9_30min_2_part2.raw
91	Multi-center_cohort	B7_1	B7	Male	78	Yes	No	-	Non_cancer	5818	22988	1261	8001	A20220921yexf_wosp00119_pulseDIA_B7_1_30min_2_part1.raw	A20220921yexf_wosp00119_pulseDIA_B7_1_30min_2_part2.raw
92	Multi-center_cohort	B7_10	B7	Male	73	No	No	-	Non_cancer	5811	18359	1120	5778	A20220921yexf_wosp00119_pulseDIA_B7_10_30min_2_part1.raw	A20220921yexf_wosp00119_pulseDIA_B7_10_30min_2_part2.raw
93	Multi-center_cohort	B7_11	B7	Male	75	Yes	Yes	II	Cancer	5438	17759	1236	8857	A20220921yexf_wosp00119_pulseDIA_B7_11_30min_2_part1.raw	A20220921yexf_wosp00119_pulseDIA_B7_11_30min_2_part2.raw
94	Multi-center_cohort	B7_12	B7	Male	69	No	No	I	Cancer	4520	14049	1218	6019	A20220921yexf_wosp00119_pulseDIA_B7_12_30min_2_part1.raw	A20220921yexf_wosp00119_pulseDIA_B7_12_30min_2_part2.raw
95	Multi-center_cohort	B7_13	B7	Female	77	No	Yes	II	Cancer	5455	15203	1196	8358	A20220921yexf_wosp00119_pulseDIA_B7_13_30min_2_part1.raw	A20220921yexf_wosp00119_pulseDIA_B7_13_30min_2_part2.raw
96	Multi-center_cohort	B7_14	B7	Female	63	No	No	-	Non_cancer	5064	15260	1202	9207	A20220921yexf_wosp00119_pulseDIA_B7_14_30min_2_part1.raw	A20220921yexf_wosp00119_pulseDIA_B7_14_30min_2_part2.raw
97	Multi-center_cohort	B7_15	B7	Male	54	No	No	III	Cancer	4315	12272	1216	8429	A20220921yexf_wosp00119_pulseDIA_B7_15_30min_2_part1.raw	A20220921yexf_wosp00119_pulseDIA_B7_15_30min_2_part2.raw
98	Multi-center_cohort	B7_2	B7	Female	56	Yes	Yes	I	Cancer	4766	19380	1120	10446	A20220921yexf_wosp00119_pulseDIA_B7_2_30min_2_part1.raw	A20220921yexf_wosp00119_pulseDIA_B7_2_30min_2_part2.raw
99	Multi-center_cohort	B7_3	B7	Male	67	No	No	-	Non_cancer	4886	19728	1221	9327	A20220921yexf_wosp00119_pulseDIA_B7_3_30min_2_part1.raw	A20220921yexf_wosp00119_pulseDIA_B7_3_30min_2_part2.raw
100	Multi-center_cohort	B7_4	B7	Male	79	No	No	-	Non_cancer	5519	10271	1250	5192	A20220921yexf_wosp00119_pulseDIA_B7_4_30min_2_part1.raw	A20220921yexf_wosp00119_pulseDIA_B7_4_30min_2_part2.raw
101	Multi-center_cohort	B7_5	B7	Male	68	No	Yes	-	Non_cancer	4952	15162	921	2216	A20220921yexf_wosp00119_pulseDIA_B7_5_30min_2_part1.raw	A20220921yexf_wosp00119_pulseDIA_B7_5_30min_2_part2.raw
102	Multi-center_cohort	B7_6	B7	Male	60	Yes	No	I	Cancer	5386	20170	1003	7049	A20220921yexf_wosp00119_pulseDIA_B7_6_30min_2_part1.raw	A20220921yexf_wosp00119_pulseDIA_B7_6_30min_2_part2.raw
103	Multi-center_cohort	B7_7	B7	Male	54	No	No	III	Cancer	5392	14006	1213	8084	A20220921yexf_wosp00119_pulseDIA_B7_7_30min_2_part1.raw	A20220921yexf_wosp00119_pulseDIA_B7_7_30min_2_part2.raw
104	Multi-center_cohort	B7_8	B7	Male	57	Yes	Yes	-	Non_cancer	4213	18572	1097	8605	A20220921yexf_wosp00119_pulseDIA_B7_8_30min_2_part1.raw	A20220921yexf_wosp00119_pulseDIA_B7_8_30min_2_part2.raw
105	Multi-center_cohort	B7_9	B7	Female	74	No	No	I	Cancer	5915	12604	1315	8892	A20220921yexf_wosp00119_pulseDIA_B7_9_30min_2_part1.raw	A20220921yexf_wosp00119_pulseDIA_B7_9_30min_2_part2.raw
106	Multi-center_cohort	B8_1	B8	Female	61	No	Yes	-	Non_cancer	5355	17909	1240	7746	A20220924yexf_wosp00119_pulseDIA_B8_1_30min_2_part1.raw	A20220924yexf_wosp00119_pulseDIA_B8_1_30min_2_part2.raw
107	Multi-center_cohort	B8_10	B8	Male	59	No	No	-	Non_cancer	4674	21585	1225	6149	A20220924yexf_wosp00119_pulseDIA_B8_10_30min_2_part1.raw	A20220924yexf_wosp00119_pulseDIA_B8_10_30min_2_part2.raw
108	Multi-center_cohort	B8_11	B8	Female	57	No	No	I	Cancer	5257	20496	1042	10648	A20220924yexf_wosp00119_pulseDIA_B8_11_30min_2_part1.raw	A20220924yexf_wosp00119_pulseDIA_B8_11_30min_2_part2.raw
109	Multi-center_cohort	B8_12	B8	Male	62	Yes	Yes	-	Non_cancer	3972	17986	1287	4659	A20220924yexf_wosp00119_pulseDIA_B8_12_30min_2_part1.raw	A20220924yexf_wosp00119_pulseDIA_B8_12_30min_2_part2.raw
110	Multi-center_cohort	B8_13	B8	Female	72	No	No	-	Non_cancer	5644	14806	1093	8646	A20220924yexf_wosp00119_pulseDIA_B8_13_30min_2_part1.raw	A20220924yexf_wosp00119_pulseDIA_B8_13_30min_2_part2.raw
111	Multi-center_cohort	B8_14	B8	Male	57	No	No	I	Cancer	4517	18691	1079	9097	A20220924yexf_wosp00119_pulseDIA_B8_14_30min_2_part1.raw	A20220924yexf_wosp00119_pulseDIA_B8_14_30min_2_part2.raw
112	Multi-center_cohort	B8_15	B8	Male	65	No	No	-	Non_cancer	5884	15540	1265	5242	A20220924yexf_wosp00119_pulseDIA_B8_15_30min_2_part1.raw	A20220924yexf_wosp00119_pulseDIA_B8_15_30min_2_part2.raw
113	Multi-center_cohort	B8_2	B8	Male	75	Yes	Yes	II	Cancer	4811	20551	1248	9831	A20220924yexf_wosp00119_pulseDIA_B8_2_30min_2_part1.raw	A20220924yexf_wosp00119_pulseDIA_B8_2_30min_2_part2.raw
114	Multi-center_cohort	B8_3	B8	Male	56	No	Yes	III	Cancer	4931	20974	1121	9076	A20220924yexf_wosp00119_pulseDIA_B8_3_30min_2_part1.raw	A20220924yexf_wosp00119_pulseDIA_B8_3_30min_2_part2.raw
115	Multi-center_cohort	B8_4	B8	Female	53	No	No	III	Cancer	3619	9584	990	7155	A20220924yexf_wosp00119_pulseDIA_B8_4_30min_2_part1.raw	A20220924yexf_wosp00119_pulseDIA_B8_4_30min_2_part2.raw
116	Multi-center_cohort	B8_5	B8	Male	50	Yes	Yes	II	Cancer	5589	14039	1095	9452	A20220924yexf_wosp00119_pulseDIA_B8_5_30min_2_part1.raw	A20220924yexf_wosp00119_pulseDIA_B8_5_30min_2_part2.raw
117	Multi-center_cohort	B8_6	B8	Male	79	No	No	III	Cancer	5408	18586	1308	5585	A20220924yexf_wosp00119_pulseDIA_B8_6_30min_2_part1.raw	A20220924yexf_wosp00119_pulseDIA_B8_6_30min_2_part2.raw
118	Multi-center_cohort	B8_7	B8	Female	50	No	No	III	Cancer	4708	14310	1308	3732	A20220924yexf_wosp00119_pulseDIA_B8_7_30min_2_part1.raw	A20220924yexf_wosp00119_pulseDIA_B8_7_30min_2_part2.raw
119	Multi-center_cohort	B8_8	B8	Male	64	Yes	No	-	Non_cancer	5692	17714	1238	5903	A20220924yexf_wosp00119_pulseDIA_B8_8_30min_2_part1.raw	A20220924yexf_wosp00119_pulseDIA_B8_8_30min_2_part2.raw
120	Multi-center_cohort	B8_9	B8	Male	65	No	No	-	Non_cancer	5153	16913	1209	8723	A20220924yexf_wosp00119_pulseDIA_B8_9_30min_2_part1.raw	A20220924yexf_wosp00119_pulseDIA_B8_9_30min_2_part2.raw
